# Supplementary material for: Evolutionary and Integrative Analysis of Gibberellin-Dioxygenase Gene Family and Their Expression Profile in Three Rosaceae Genomes (F. vesca, P. mume, and P. avium) Under Phytohormone Stress
Source: Front Plant Sci. 2022 Jul 7;13:942969. doi: 10.3389/fpls.2022.942969 (PMC9302438; doi:10.3389/fpls.2022.942969)
Supplement: Supplementary Figure 1 — Pie chart percentage of cis element in sweet cherry (Prunus avium L.). [file Data_Sheet_1.zip › Table 2.XLSX]

## Sheet: Prunus avium
Table S2 Molecular characteristics of GAox genes in Prunus avium
Gene ID	amino acid	molecular weight	Theoretical pI	domain	intron	exon	utr
Pav_sc0000800.1_g100.1.br	387	43608.6	6.12	2	2	3	0
Pav_sc0002327.1_g130.1.br	384	43435	5.87	2	2	3	0
Pav_sc0002327.1_g090.1.br	384	43436	5.78	2	2	3	0
Pav_sc0002327.1_g100.1.br	381	43117.6	5.87	2	2	3	0
Pav_sc0001405.1_g250.1.mk	192	21541.4	5.55	1	0	1	0
Pav_sc0001217.1_g060.1.mk	350	40392.8	5.48	2	2	3	2
Pav_sc0001217.1_g040.1.mk	353	40556.2	5.78	2	3	3	2
Pav_sc0001925.1_g130.1.mk	364	41120.1	6.55	2	1	2	2
Pav_sc0000908.1_g280.1.mk	356	41034.8	5.84	2	3	4	2
Pav_sc0001217.1_g030.1.mk	356	41106.7	5.61	2	2	3	2
Pav_sc0001217.1_g050.1.mk	353	40771.4	6	2	2	3	2
Pav_sc0001046.1_g440.1.mk	342	39292.5	5.83	2	3	4	1
Pav_sc0000800.1_g130.1.br	225	25127.2	6.75	2	2	3	0
Pav_sc0000195.1_g960.1.mk	354	40482.8	5.15	2	3	3	3
Pav_sc0000072.1_g640.1.mk	254	29075.9	6.24	1	1	2	0
Pav_sc0000702.1_g200.1.mk	374	42533.3	5.41	2	3	4	1
Pav_sc0000465.1_g780.1.br	363	41346.6	6.36	2	3	4	0
Pav_sc0000716.1_g300.1.mk	372	40991.8	7.73	2	1	2	2
Pav_sc0000704.1_g020.1.mk	342	38473.2	8.75	2	1	2	0
Pav_sc0000465.1_g880.1.br	355	40289.2	5.57	2	3	4	0
Pav_sc0000465.1_g590.1.mk	358	41116.8	5.12	2	3	4	3
Pav_sc0000107.1_g100.1.mk	357	40396.3	5.46	2	1	2	2
Pav_sc0001289.1_g260.1.mk	369	41849.1	5.52	2	3	4	2
Pav_sc0000465.1_g550.1.mk	357	40806.7	5.49	2	3	4	2
Pav_sc0000030.1_g1320.1.mk	335	38267.9	6.57	2	2	3	0
Pav_sc0000030.1_g1340.1.mk	355	40269.3	6.51	2	1	2	2
Pav_sc0000027.1_g350.1.br	366	41244	5.28	2	2	3	0
Pav_sc0000119.1_g060.1.mk	374	42044.6	5.92	2	2	3	2
Pav_sc0000044.1_g550.1.mk	360	40280.9	5.65	2	2	3	2
Pav_sc0001239.1_g050.1.mk	360	39940.5	5.71	2	2	3	1
Pav_sc0001909.1_g040.1.br	363	40576.3	5.88	2	2	3	0
Pav_sc0000030.1_g1310.1.mk	337	38372	6.28	2	2	3	2
Pav_sc0001239.1_g010.1.br	360	39763.3	5.71	2	2	3	0
Pav_sc0000714.1_g430.1.br	370	41914.4	5.2	2	2	3	0
Pav_sc0000119.1_g070.1.br	374	42049.7	5.92	2	2	3	0
Pav_sc0000119.1_g020.1.br	408	45650.2	6.28	2	3	4	0
Pav_sc0000583.1_g350.1.br	422	47446.9	6.02	2	3	4	0
Pav_sc0000583.1_g330.1.mk	371	41934.9	5.77	2	2	3	2
Pav_sc0000027.1_g340.1.mk	375	42223	5.35	2	0	0	1
Pav_sc0000583.1_g300.1.br	355	39900.5	5.36	2	2	3	0
Pav_sc0001217.1_g010.1.mk	256	29232.3	5.1	2	1	2	1
Pav_sc0000200.1_g120.1.mk	319	34986	6	2	2	3	0
Pav_sc0000119.1_g030.1.br	565	63451.6	6.21	2	3	4	0
Pav_sc0001345.1_g040.1.mk	349	38750.5	5.75	2	1	2	2
Pav_co4073961.1_g010.1.br	506	57054.3	5.87	2	3	0	4
Pav_sc0001909.1_g090.1.br	326	36202.7	6.22	2	3	4	0
Pav_sc0000638.1_g630.1.mk	333	37131.2	5.56	2	2	3	2
Pav_sc0003135.1_g610.1.mk	341	37997.7	5.93	2	2	3	2
Pav_sc0001217.1_g200.1.mk	357	39951.7	5.81	2	2	3	2
Pav_sc0000583.1_g270.1.mk	371	41926.9	5.65	2	2	3	2
Pav_sc0000893.1_g200.1.mk	381	42436.2	5.96	2	1	2	2
Pav_sc0001258.1_g160.1.mk	745	82709.7	6.02	4	4	5	0
Pav_sc0000583.1_g550.1.mk	186	20437.5	6.14	1	1	2	1
Pav_sc0000102.1_g420.1.mk	328	37227.4	5.77	2	1	2	2
Pav_sc0000714.1_g280.1.br	389	43651	5.5	2	2	3	0
Pav_sc0000027.1_g430.1.br	323	36492.5	5.42	2	2	3	0
Pav_sc0000800.1_g120.1.br	187	20852.6	4.68	2	1	2	0
Pav_sc0000583.1_g380.1.br	361	40814.3	5.84	2	2	3	0
Pav_sc0000027.1_g410.1.br	324	36431.4	5.4	2	2	3	0
Pav_sc0000027.1_g450.1.br	190	21374.5	4.96	1	1	2	0
Pav_sc0000195.1_g040.1.mk	275	30862.2	5.67	2	2	3	2
Pav_sc0001009.1_g400.1.mk	352	39748.1	5.66	2	1	2	0
Pav_sc0002206.1_g310.1.mk	319	36188.4	5.2	2	3	4	2
Pav_sc0000714.1_g330.1.br	346	38777.3	5.24	2	2	3	0
Pav_sc0000212.1_g1660.1.mk	301	34643.7	5.95	2	3	3	2
Pav_sc0000119.1_g010.1.mk	294	32467.9	4.98	2	1	2	2
Pav_sc0000714.1_g410.1.br	316	35205.2	5.3	2	3	4	0
Pav_sc0000549.1_g730.1.mk	314	35376.6	5.9	2	2	3	2
Pav_sc0001258.1_g090.1.mk	318	36136.6	5.16	2	1	2	2
Pav_sc0000716.1_g380.1.mk	374	42839.7	5.91	2	3	4	0
Pav_sc0000143.1_g510.1.mk	274	31286.6	8.25	2	2	3	2
Pav_sc0000716.1_g390.1.mk	321	36220.2	5.88	2	2	3	2
Pav_sc0001725.1_g080.1.br	252	28244.7	7.79	1	2	3	0
Pav_sc0001991.1_g220.1.mk	185	20375.6	9.1	1	0	1	0
Pav_co4047603.1_g010.1.mk	206	22938.5	5.7	1	1	2	0
Pav_sc0000379.1_g010.1.mk	286	32288.5	5.52	2	3	4	1
Pav_co3998869.1_g010.1.mk	212	24296.1	4.89	1	2	3	0
Pav_sc0000379.1_g050.1.br	183	20843.8	5.96	1	1	2	0
Pav_sc0000212.1_g800.1.mk	388	43815.7	5.68	2	11	12	1
Pav_sc0000095.1_g1690.1.mk	718	82406.4	5.85	2	11	12	1
Pav_sc0000714.1_g350.1.br	150	16578.2	5.72	1	1	2	0
Pav_sc0000431.1_g110.1.br	428	47852.1	7.15	2	7	8	0
Pav_co4036383.1_g010.1.mk	179	20553.6	6.08	1	2	3	1
Pav_sc0000800.1_g110.1.br	135	14997.9	6.03	1	0	1	0
Pav_sc0000027.1_g380.1.br	222	24767.5	6.71	1	4	5	0
Pav_sc0000379.1_g070.1.br	185	21057.1	6.97	1	1	2	0
Pav_sc0000583.1_g620.1.br	119	13235.2	8.84	1	1	2	0
Pav_sc0000024.1_g340.1.br	316	35767.5	5.36	2	2	3	0
Pav_sc0000909.1_g740.1.mk	168	18683.2	5.15	1	0	1	0
Pav_sc0001429.1_g110.1.mk	325	36604.2	5.14	2	2	3	1
Pav_sc0000024.1_g290.1.mk	316	35639.4	5.56	2	2	3	2
Pav_sc0000379.1_g060.1.mk	263	29384.2	4.94	2	2	3	0
Pav_sc0001263.1_g060.1.mk	244	27437	5.05	3	9	8	4
Pav_sc0001909.1_g120.1.br	288	32429.9	6	2	3	4	0
Pav_sc0001280.1_g320.1.br	163	18293.7	4.83	1	2	3	0
Pav_sc0004383.1_g170.1.mk	263	29510.4	5.09	2	2	3	0
Pav_sc0001467.1_g030.1.mk	317	35825.6	5.89	2	2	3	2
Pav_sc0001258.1_g080.1.mk	186	20947.2	4.97	1	1	2	0
Pav_sc0000119.1_g050.1.br	177	19714.3	5.23	1	3	4	0
Pav_sc0002001.1_g060.1.mk	283	32444.4	9.28	2	4	4	3
Pav_sc0000024.1_g280.1.br	317	35609.3	5.84	2	2	3	0
Pav_sc0000409.1_g310.1.mk	253	28856.8	6.24	1	3	4	2
Pav_sc0001258.1_g060.1.mk	292	33198.5	4.82	2	3	4	0
Pav_sc0000549.1_g850.1.mk	239	26982	6.9	2	1	2	0
Pav_sc0000409.1_g220.1.mk	266	30328.6	6.24	2	4	4	3
Pav_sc0000024.1_g270.1.mk	318	35870.6	5.96	2	1	2	1
Pav_sc0000652.1_g1120.1.mk	227	26009.7	6.44	1	3	3	3
Pav_sc0003880.1_g060.1.mk	220	24816.2	9.85	1	2	3	0
Pav_sc0000138.1_g540.1.mk	233	26757.1	5.8	1	2	3	2
Pav_sc0001583.1_g430.1.mk	280	31236.7	6.12	1	2	3	0
Pav_sc0000410.1_g210.1.mk	216	24421.9	8.29	1	2	3	1
Pav_sc0000095.1_g1110.1.mk	207	23388.8	9.26	1	1	2	1
Pav_sc0007218.1_g040.1.mk	229	25307	5.3	2	14	8	7
Pav_sc0000549.1_g720.1.mk	150	16753.4	5.36	1	1	2	0
Pav_sc0000027.1_g400.1.mk	198	22195.3	5.55	1	1	2	1
Pav_sc0000583.1_g400.1.mk	195	22018	5.86	1	3	4	0
Pav_co3999273.1_g010.1.mk	101	11302.6	5.74	1	0	1	0
Pav_sc0000549.1_g700.1.mk	106	11991.8	6.57	1	2	2	2
Pav_sc0000491.1_g490.1.mk	329	36532.8	8.61	2	2	3	0
Pav_sc0000143.1_g470.1.mk	388	42549.5	4.88	1	1	2	2
Pav_sc0000583.1_g460.1.mk	507	57715	6.26	2	4	5	1
Pav_sc0001243.1_g300.1.mk	148	17571.7	6.65	1	3	4	0
Pav_sc0003138.1_g240.1.mk	261	29821.1	8.82	1	2	3	0
Pav_sc0000367.1_g290.1.mk	278	31348.4	5.67	1	3	4	2
Pav_sc0000055.1_g550.1.mk	278	31097.1	5.69	1	1	2	1
Pav_sc0001280.1_g300.1.mk	212	24186.6	9.37	1	2	3	0
Pav_sc0001280.1_g310.1.mk	319	36835.4	9.86	1	3	4	1
Pav_sc0000113.1_g730.1.mk	307	34025.1	5.49	2	2	3	2
Pav_sc0000379.1_g020.1.mk	111	12639.6	7.88	1	0	1	0
Pav_sc0001252.1_g020.1.br	111	12597.5	7.88	1	0	1	2
Pav_sc0000493.1_g020.1.br	241	27725.8	9.23	0	5	6	0
Pav_sc0000027.1_g360.1.br	173	19729.1	4.92	1	0	1	0
Pav_sc0000716.1_g420.1.mk	165	18910.5	5.22	1	2	3	1
Pav_co4017001.1_g010.1.br	233	26827.5	6.24	1	1	2	0
Pav_sc0000759.1_g320.1.mk	371	41573.2	4.93	2	2	3	2
Pav_sc0001084.1_g100.1.mk	175	20204.2	5.88	1	1	2	1
Pav_sc0000755.1_g180.1.mk	171	19493.3	6.97	1	1	2	1
Pav_sc0002206.1_g340.1.mk	139	15723.4	9.86	1	2	3	0
Pav_sc0000910.1_g850.1.mk	314	35993.8	6.34	1	3	4	0
Pav_sc0000027.1_g390.1.mk	195	21916.5	8.11	1	0	1	0

## Sheet: Prunus mume
Table S2 Molecular characteristics of GAox genes in Prunus mume
Gene ID	amino acid	molecular weight	Theoretical pI	domains	intron	exon	utr
Pm019411	372	42135.7	5.78	2	2	3	0
Pm018083	374	42676.5	6.32	2	2	3	0
Pm005215	387	43598.6	6.46	2	1	2	0
Pm004376	384	43406.9	5.91	2	2	3	0
Pm004375	384	43407.9	5.82	2	2	3	0
Pm004371	345	38944.9	5.8	1	3	4	0
Pm023365	358	40270.3	5.68	2	2	3	0
Pm031193	358	40713.6	6.13	2	3	4	0
Pm021553	354	40839.3	5.94	2	2	3	0
Pm021552	356	40992.7	5.63	2	2	3	0
Pm021547	350	40374.7	5.41	2	2	3	0
Pm028733	343	39236.6	6.04	2	3	4	0
Pm004807	354	40555	5.38	2	2	6	0
Pm019669	339	38514.6	5.39	2	3	4	0
Pm002669	347	39312	5.86	2	3	4	0
Pm018935	358	40516.2	6.16	2	2	3	0
Pm002666	355	39778.2	5.72	2	3	4	0
Pm008168	358	40391.6	6.22	2	3	4	0
Pm030644	192	21754.5	7.07	1	3	4	0
Pm026294	368	41990	6.1	2	3	4	0
Pm006092	353	39284.7	5.22	2	3	4	0
Pm023324	358	40439.5	5.26	2	3	4	0
Pm016892	356	39231.9	5.84	2	1	2	0
Pm017233	374	42701.6	5.79	2	3	4	0
Pm002668	344	38586.2	5.73	2	3	4	0
Pm013603	372	41017.7	7.2	2	1	2	0
Pm012281	363	41234.4	5.96	2	3	4	0
Pm009744	390	44387.5	6.23	2	4	5	0
Pm012289	348	39511.2	5.25	2	3	4	0
Pm027461	338	38009.8	8.58	2	1	2	0
Pm012276	356	40711.6	5.38	2	3	4	0
Pm010326	363	41252.5	5.73	2	3	4	0
Pm002914	324	36378.8	8.35	2	2	3	0
Pm023726	364	41062.9	5.39	2	1	2	0
Pm021548	622	71569.2	5.95	2	6	7	0
Pm029487	351	39942.4	6.47	2	3	4	0
Pm020609	603	67949.6	5.83	3	4	5	0
Pm019083	335	38165.7	6.23	2	2	3	0
Pm002663	370	41811.9	5.52	2	3	4	0
Pm019084	337	38353.8	5.74	2	2	3	0
Pm000025	359	40147	6.28	2	1	2	0
Pm011266	363	41163.2	5.29	2	3	4	0
Pm000026	359	40244.4	8.16	2	1	2	0
Pm026755	362	40595.2	5.55	2	2	3	0
Pm028066	369	41311.9	5.56	2	1	2	0
Pm022041	356	39946.5	5.73	2	2	3	0
Pm019081	331	37550.1	5.77	2	1	2	0
Pm012280	365	42043.2	6.08	2	3	4	0
Pm022051	363	40545.2	5.74	2	2	3	0
Pm009394	373	41983.5	6.52	2	2	3	0
Pm022054	363	40661.4	5.73	2	2	3	0
Pm001188	331	37522.1	5.87	2	1	2	0
Pm022133	347	38608.9	5.65	2	3	4	0
Pm020620	371	42076.9	5.68	2	2	3	0
Pm022142	360	39929.5	5.64	2	2	3	0
Pm004968	343	37950.6	5.69	2	1	2	0
Pm017745	371	41412.3	6.73	2	3	4	0
Pm006343	367	40677.4	6.07	2	1	2	0
Pm007451	377	42417.2	5.45	2	2	3	0
Pm029586	269	30404.9	6.24	2	2	3	0
Pm027625	348	39280.9	5.45	2	3	4	0
Pm021531	357	40052.8	5.82	2	2	3	0
Pm022046	356	39779.4	6.02	2	2	3	0
Pm009403	370	41771.3	5.26	2	2	3	0
Pm019552	351	39161.5	6.4	2	2	3	0
Pm005214	220	24878.5	4.8	2	4	5	0
Pm021522	357	40051.8	5.82	2	2	3	0
Pm000588	334	37410.5	6.15	2	2	3	0
Pm011039	369	40940.8	5.25	2	2	3	0
Pm022049	348	39412	5.66	2	2	3	0
Pm010412	341	37983.8	5.62	2	2	3	0
Pm021551	277	32118.9	6.23	1	4	5	0
Pm009397	440	49305.2	5.28	2	2	3	0
Pm012916	354	39488	6.76	2	2	3	0
Pm008423	337	37277.4	6.01	2	2	3	0
Pm004723	301	33998.6	5.1	2	2	3	0
Pm009405	357	40308.8	5.44	2	2	3	0
Pm009720	318	36038.4	5.23	2	2	3	0
Pm004966	344	38076.7	6.53	2	1	2	0
Pm022834	344	39046.1	6.11	2	3	4	0
Pm018147	328	37284.4	5.55	2	1	2	0
Pm007447	367	41430.2	6.14	2	2	3	0
Pm009406	361	40883.4	5.41	2	2	3	0
Pm005983	296	33111.7	5.73	1	3	4	0
Pm007450	367	41325.1	5.8	2	2	3	0
Pm009407	367	41462.1	5.45	2	2	3	0
Pm022838	344	39040.2	6.23	2	3	4	0
Pm002667	261	29913.4	5.78	2	2	3	0
Pm020619	574	64578.6	5.73	3	4	5	0
Pm009395	364	40735.4	5.9	1	3	4	0
Pm027226	300	34415.4	6.13	2	2	3	0
Pm009402	319	35926.8	5.41	2	2	3	0
Pm015160	299	33986.9	5.25	2	3	4	0
Pm009396	291	32398.3	5.86	2	1	2	0
Pm009401	318	35794.5	5.4	2	2	3	0
Pm009400	317	35744.6	5.52	2	2	3	0
Pm022777	333	37621.5	5.52	2	3	4	0
Pm023355	314	35143.2	6.9	2	2	3	0
Pm020621	345	39334.2	5.21	2	2	3	0
Pm020616	279	31566.8	5.06	2	1	2	0
Pm014820	228	25620.9	5.17	1	1	2	0
Pm013606	321	36447.7	6.1	2	2	3	0
Pm013604	321	36500.4	5.71	2	2	3	0
Pm022840	344	38359.2	5.44	2	3	4	0
Pm022801	753	83782.7	5.79	2	16	17	0
Pm009404	198	22108.7	6.7	1	2	3	0
Pm011268	176	19920	5.25	1	1	2	0
Pm013608	310	35627.3	5.64	2	2	3	0
Pm020599	248	28140.1	5.32	2	2	3	0
Pm004970	415	46672.4	4.93	2	2	3	0
Pm022841	207	23597.9	5.7	1	1	2	0
Pm014703	313	35896.2	5.6	2	2	3	0
Pm027323	338	38281.3	5.22	2	10	11	0
Pm023409	261	29062.1	5.13	2	7	8	0
Pm013609	312	35584.4	5.57	2	2	3	0
Pm013607	267	30471.5	5.36	1	3	4	0
Pm023322	307	35141.5	5.72	1	2	3	0
Pm022058	196	22116.3	5.26	2	1	2	0
Pm002124	277	31140.6	5.1	1	1	2	0
Pm027770	319	35935.1	5.21	2	1	2	0
Pm012219	316	35750.4	5.37	2	2	3	0
Pm027837	69	7679.97	4.52	1	0	1	0
Pm026975	307	34129.1	5.36	2	2	3	0
Pm012287	114	12880.9	7.9	1	2	3	0
Pm028812	143	15988.3	8.65	1	1	2	0
Pm022835	143	15970.2	8.65	1	1	2	0
Pm005452	255	29712.5	6.17	1	2	3	0
Pm012223	315	35528.2	5.57	2	2	3	0
Pm010993	315	35493.8	5.04	2	2	3	0
Pm012245	317	35696.4	6.27	2	2	3	0
Pm012224	317	35653.4	5.65	2	2	3	0
Pm011267	177	20374.2	5.42	1	2	3	0
Pm012225	318	35930.6	5.53	2	2	3	0
Pm002487	327	36383.8	6.46	2	10	11	0
Pm027860	158	18201.7	7.83	1	1	2	0
Pm028735	158	17826.8	9.33	1	0	1	0
Pm018939	378	41402.6	5.3	1	1	2	0
Pm022776	272	30877.8	5.46	1	3	4	0
Pm023356	249	28200.2	5.79	1	6	7	0
Pm022053	127	14621.1	10	1	1	2	0
Pm021134	278	30898.9	5.22	1	3	4	0
Pm007448	135	15259	4.64	1	0	1	0
Pm002665	126	14654.8	5.25	1	2	3	0
Pm004369	1451	163783	8.46	1	29	30	0
Pm013434	672	75754.6	5.76	3	12	13	0
Pm009399	114	12953.9	5.48	1	1	2	0

## Sheet: Fragaria vesca 
Table S2 Molecular characteristics of GAox genes in Fragaria vesca
Gene ID	amino acid	molecular weight	Theoretical pI	Domain	intron	exon	utr
FvH4_7g28670.1	427	48378.4	5.87	2	2	3	1
FvH4_7g12600.1	379	42918.8	5.34	2	2	3	1
FvH4_7g12610.1	375	42258.8	5.82	2	2	3	2
FvH4_2g35050.1	375	42527.5	7.63	2	2	3	0
FvH4_2g07080.1	1442	166637	5.64	2	13	14	1
FvH4_5g19970.1	358	40517.6	6.13	2	2	3	2
FvH4_7g17840.1	345	38965.1	5.79	2	3	4	1
FvH4_7g32980.1	338	38619.8	5.84	2	6	4	5
FvH4_5g10430.1	348	39421	5.88	2	3	4	0
FvH4_7g24550.1	359	40561.4	6.32	2	2	3	2
FvH4_6g11360.1	357	40236.2	6.27	2	1	2	2
FvH4_4g17720.1	365	40986	7.62	2	3	4	2
FvH4_4g25590.1	339	39053.5	5.92	2	2	3	2
FvH4_6g17160.1	477	54548.6	6.35	2	4	5	1
FvH4_7g06780.1	367	41424.1	6.09	2	4	5	2
FvH4_3g02670.1	350	39812.9	5.89	2	2	3	0
FvH4_4g36510.1	335	37769.9	5.48	2	2	3	2
FvH4_6g13290.1	525	58940.4	5.29	2	11	7	6
FvH4_6g30780.1	358	40063.8	6.62	2	1	2	1
FvH4_5g21360.1	360	40855.8	5.35	2	3	4	0
FvH4_2g21630.1	344	39115.7	5.61	2	3	4	2
FvH4_2g27140.1	342	38594.2	5.55	2	1	4	2
FvH4_6g27770.1	340	38439	5.32	2	6	4	5
FvH4_2g21790.1	999	112599	5.63	2	11	12	2
FvH4_1g04200.1	348	39153.6	6.19	2	1	2	1
FvH4_1g11810.1	364	41080.8	5.52	2	2	3	2
FvH4_3g45310.1	364	40816.8	5.91	2	1	2	2
FvH4_3g21910.1	329	37755.3	6.64	2	2	3	0
FvH4_6g13300.1	365	41496.3	5.3	2	3	4	0
FvH4_2g30010.1	336	37704.3	6.79	2	1	2	2
FvH4_5g01170.1	383	42861.1	5.48	2	1	2	2
FvH4_3g16760.1	337	37728.8	6.1	2	2	3	2
FvH4_2g26480.1	318	36373.7	5.39	2	2	3	2
FvH4_2g11330.1	334	37382.6	5.85	2	3	4	2
FvH4_2g21690.1	342	38647	6.83	2	3	4	2
FvH4_7g30770.1	345	38556.6	5.23	2	3	3	2
FvH4_2g30040.1	353	39308.9	6.19	2	1	2	2
FvH4_4g33740.1	362	39661.3	5.56	2	1	2	2
FvH4_4g20730.1	319	35014.9	5.9	2	2	3	2
FvH4_5g38040.1	357	39577.1	5.25	2	1	2	2
FvH4_2g30020.1	667	74541.4	5.49	2	4	4	1
FvH4_5g38050.1	355	39316.8	5.25	2	0	1	0
FvH4_3g05530.1	336	37704.2	6.03	2	2	3	2
FvH4_2g21890.1	365	41210.9	6.51	2	1	2	1
FvH4_2g03200.1	800	89777	5.77	4	5	7	0
FvH4_3g07870.1	694	78516.9	5.91	2	5	6	6
FvH4_1g02160.1	353	40851.7	4.76	2	3	4	0
FvH4_3g15580.1	366	40353.2	5.58	2	2	3	0
FvH4_6g28170.1	278	31460.6	6.27	2	3	4	0
FvH4_2g03190.1	352	39813.6	5.5	2	3	4	1
FvH4_7g10320.1	374	41483.8	5.64	2	2	3	0
FvH4_4g03260.1	733	82704	5.52	2	5	6	1
FvH4_5g19290.1	361	40894.5	5.09	2	3	3	3
FvH4_1g26760.1	345	37962.3	5.93	2	2	3	2
FvH4_5g20430.1	716	80361.7	5.71	3	8	8	3
FvH4_7g26820.1	354	39286.6	5.63	2	2	3	0
FvH4_5g33280.1	348	39301.6	5.13	2	3	4	2
FvH4_1g02150.1	521	59923.8	5.04	2	19	7	15
FvH4_7g14240.1	339	38518.7	5.92	2	1	2	2
FvH4_2g21830.1	361	40802.4	5.93	2	2	3	2
FvH4_4g03250.1	281	31674.9	4.81	2	6	2	7
FvH4_1g02120.1	967	110520	5.63	2	19	12	15
FvH4_6g19280.1	720	80895.8	5.76	2	3	4	2
FvH4_3g01280.1	312	35555.9	5.11	2	3	4	2
FvH4_4g03300.1	1360	154758	5.78	2	13	12	3
FvH4_3g17470.1	233	26282.2	4.94	1	4	3	4
FvH4_3g31880.1	386	43183.6	6.11	2	2	3	1
FvH4_2g27800.1	303	34153.7	4.93	2	2	3	2
FvH4_7g31470.1	416	47054.4	6.61	2	2	3	2
FvH4_4g03310.1	398	45057.5	5.63	2	4	5	0
FvH4_5g35660.1	369	41255.9	5.85	2	2	3	2
FvH4_2g03210.1	744	84124.4	5.6	3	9	10	0
FvH4_5g19520.1	337	38103.4	5.64	2	11	11	3
FvH4_3g06530.1	180	20178.1	5.64	1	4	2	5
FvH4_6g42090.1	320	36233.3	5.08	2	2	3	2
FvH4_4g03240.1	409	45725.8	5.27	2	4	5	0
FvH4_5g20420.1	312	34710.4	5.59	2	3	4	0
FvH4_6g30750.1	644	73694.8	5.33	2	6	7	0
FvH4_5g19310.1	336	37934	5.51	2	2	3	0
FvH4_1g05410.1	372	41691.5	6.1	2	2	3	2
FvH4_2g21910.1	378	42861.2	5.71	2	2	3	2
FvH4_2g15310.1	348	39232.3	5.44	2	3	4	2
FvH4_5g19300.1	273	30803.2	5.99	1	3	3	3
FvH4_1g07190.1	589	67039	5.34	2	7	8	1
FvH4_2g03220.1	256	28306.3	5.46	2	3	4	0
FvH4_1g06010.1	337	38134.3	5.39	2	12	10	2
FvH4_6g30760.1	316	36040.1	5.72	2	2	3	2
FvH4_2g29960.1	318	36384.7	5.72	2	2	3	2
FvH4_2g29980.1	321	36822.7	5.37	2	2	3	2
FvH4_1g16460.1	333	37105.7	5.73	2	10	11	2
FvH4_2g21870.1	337	37902.3	5.2	1	4	5	1
FvH4_3g12340.1	316	35973	4.95	2	2	3	2
FvH4_2g29950.1	318	36117.2	5.42	2	2	3	2
FvH4_3g23800.1	551	63191.2	5.4	2	4	5	2
FvH4_3g12330.1	299	34345.3	5.15	2	2	3	2
FvH4_6g19290.1	292	32182.8	5.36	1	2	3	1
FvH4_1g09830.1	297	33103.1	5.31	2	2	3	2
FvH4_3g38920.1	167	19017.5	8.78	1	3	2	4
FvH4_7g15780.1	316	35913.6	5.72	2	2	3	2
FvH4_1g00520.1	311	35156.5	5.58	2	1	2	2
FvH4_7g10930.1	167	19272.7	5.97	1	0	1	0
FvH4_6g42700.1	316	36088.9	5.19	2	2	3	2
FvH4_3g28210.1	316	36026.8	5.2	2	2	3	2
FvH4_3g36530.1	312	35070.9	5.7	2	1	2	2
FvH4_6g13310.1	218	24313.7	6.24	2	3	4	0
FvH4_6g13280.1	159	18153.4	4.59	1	1	2	2
FvH4_4g03340.1	153	17321.8	5.12	1	1	2	0
FvH4_4g14690.1	256	28359.5	4.94	1	2	3	2
FvH4_2g21840.1	186	21120.4	8.96	1	2	3	0
FvH4_2g21880.1	213	24533.7	5.14	1	1	2	2
FvH4_2g26440.1	195	22198.1	5	1	4	3	3
FvH4_2g29990.1	237	27226.2	5.57	2	3	2	2
FvH4_3g26620.1	219	25383.7	4.9	1	5	6	1

## Sheet: Arabidopsis thaliana
Table S2 Molecular characteristics of GAox genes in Arabidopsis thaliana
Gene ID	amino acid	molecular weight	Theoretical pI	domain	intron	exon	utr
AT4G25420	377	43224.3	5.77	2	2	3	2
AT5G51810	378	42936.6	5.61	2	2	3	2
AT5G07200	380	43437.4	6.9	2	2	3	2
AT1G60980	376	43133.3	7.14	2	2	3	0
AT1G44090	385	43161.2	8.04	2	2	3	0
AT1G15550	358	40161.8	6.34	2	1	2	2
AT1G80340	347	38782.4	6.56	2	1	2	2
AT4G21690	349	39210.8	6.16	2	2	3	0
AT1G80330	355	39152.5	5.49	2	1	2	0
AT1G78440	329	36731.7	8.53	2	2	3	2
AT1G30040	341	38457.3	7.68	2	2	3	2
AT2G34555	335	38216.1	6.77	2	2	3	2
AT1G47990	321	35872.6	6.25	2	2	3	0
AT1G02400	329	36838	6.41	2	2	3	2
AT1G50960	336	38289.5	6.04	2	2	3	0
AT4G21200	338	39086.4	5.88	2	2	3	1
