# Supplementary material for: Evolutionary and Integrative Analysis of Gibberellin-Dioxygenase Gene Family and Their Expression Profile in Three Rosaceae Genomes (F. vesca, P. mume, and P. avium) Under Phytohormone Stress
Source: Front Plant Sci. 2022 Jul 7;13:942969. doi: 10.3389/fpls.2022.942969 (PMC9302438; doi:10.3389/fpls.2022.942969)
Supplement: Supplementary Figure 1 — Pie chart percentage of cis element in sweet cherry (Prunus avium L.). [file Data_Sheet_1.zip › Table 3.XLSX]

## Sheet: Sheet1
Table.S3 List of GAox orthologous gene pairs identified in Malus domestica, Fragaria vesca Prunus mume and Prunus persica
avium vs Malus domestica							avium vs prunus mume						avium vs persica							avium vs Fragaria vesca
Location	Gene Name		Location	orthologous pair			Location	Gene Name		Location	orthologous pair		Location	Gene Name		Location	orthologous pair			Location	Gene Name		Location	orthologous pair
PAV_r1.0chr1	Pav_sc0000027.1_g450.1.br	==	Chr05	MD05G1200000			PAV_r1.0chr1	Pav_sc0000410.1_g210.1.mk	==	Pa2	Pm005983		PAV_r1.0chr1	Pav_sc0000027.1_g340.1.mk	==	scaffold_1	ppa007267m			PAV_r1.0chr1	Pav_sc0000800.1_g100.1.br	==	Fvb2	FvH4_2g35050.1
PAV_r1.0chr1	Pav_sc0001258.1_g160.1.mk	==	Chr08	MD08G1138400			PAV_r1.0chr1	Pav_sc0000367.1_g290.1.mk	==	Pa2	Pm006092		PAV_r1.0chr1	Pav_sc0000027.1_g390.1.mk	==	scaffold_1	ppa007487m			PAV_r1.0chr1	Pav_sc0000195.1_g040.1.mk	==	Fvb2	FvH4_2g27800.1
PAV_r1.0chr1	Pav_sc0001258.1_g090.1.mk	==	Chr08	MD08G1138800			PAV_r1.0chr1	Pav_sc0002327.1_g130.1.br	==	Pa2	Pm004371		PAV_r1.0chr1	Pav_sc0000027.1_g450.1.br	==	scaffold_1	ppa023251m			PAV_r1.0chr1	Pav_sc0001258.1_g090.1.mk	==	Fvb2	FvH4_2g29950.1
PAV_r1.0chr1	Pav_sc0000195.1_g960.1.mk	==	Chr08	MD08G1163300			PAV_r1.0chr1	Pav_sc0000195.1_g040.1.mk	==	Pa2	Pm004723		PAV_r1.0chr1	Pav_sc0000119.1_g020.1.br	==	scaffold_1	ppb010973m			PAV_r1.0chr1	Pav_sc0001258.1_g160.1.mk	==	Fvb2	FvH4_2g30010.1
PAV_r1.0chr1	Pav_sc0000195.1_g040.1.mk	==	Chr08	MD08G1160900			PAV_r1.0chr1	Pav_sc0000195.1_g960.1.mk	==	Pa2	Pm004807		PAV_r1.0chr1	Pav_sc0000119.1_g050.1.br	==	scaffold_1	ppa007477m			PAV_r1.0chr1	Pav_sc0000119.1_g020.1.br	==	Fvb2	FvH4_2g21690.1
PAV_r1.0chr1	Pav_sc0000119.1_g030.1.br	==	Chr10	MD10G1186400			PAV_r1.0chr1	Pav_sc0001258.1_g160.1.mk	==	Pa2	Pm004966		PAV_r1.0chr1	Pav_sc0000119.1_g060.1.mk	==	scaffold_1	ppa010219m			PAV_r1.0chr1	Pav_sc0000027.1_g430.1.br	==	Fvb2	FvH4_2g21830.1
PAV_r1.0chr1	Pav_sc0000027.1_g340.1.mk	==	Chr13	MD13G1210900			PAV_r1.0chr1	Pav_sc0001258.1_g090.1.mk	==	Pa2	Pm004970		PAV_r1.0chr1	Pav_sc0000410.1_g210.1.mk	==	scaffold_1	ppa008125m			PAV_r1.0chr1	Pav_sc0000027.1_g340.1.mk	==	Fvb4	FvH4_4g03240.1
PAV_r1.0chr1	Pav_sc0000027.1_g350.1.br	==	Chr13	MD13G1211900			PAV_r1.0chr1	Pav_sc0000755.1_g180.1.mk	==	Pa2	Pm008168		PAV_r1.0chr1	Pav_sc0000367.1_g290.1.mk	==	scaffold_1	ppa007852m			PAV_r1.0chr1	Pav_sc0000027.1_g350.1.br	==	Fvb4	FvH4_4g03300.1
PAV_r1.0chr1	Pav_sc0000027.1_g450.1.br	==	Chr13	MD13G1212000			PAV_r1.0chr1	Pav_sc0000027.1_g340.1.mk	==	Pa2	Pm009394		PAV_r1.0chr1	Pav_sc0001258.1_g160.1.mk	==	scaffold_1	ppa018007m			PAV_r1.0chr1	Pav_sc0000027.1_g450.1.br	==	Fvb4	FvH4_4g03340.1
PAV_r1.0chr1	Pav_sc0000755.1_g180.1.mk	==	Chr13	MD13G1170400			PAV_r1.0chr1	Pav_sc0000027.1_g350.1.br	==	Pa2	Pm009395		PAV_r1.0chr1	Pav_sc0001258.1_g090.1.mk	==	scaffold_1	ppa024900m			PAV_r1.0chr1	Pav_sc0000410.1_g210.1.mk	==	Fvb4	FvH4_4g36510.1
PAV_r1.0chr1	Pav_sc0000410.1_g210.1.mk	==	Chr13	MD13G1008700			PAV_r1.0chr1	Pav_sc0000027.1_g400.1.mk	==	Pa2	Pm009400		PAV_r1.0chr1	Pav_sc0001258.1_g080.1.mk	==	scaffold_1	ppa026800m			PAV_r1.0chr1	Pav_sc0000893.1_g200.1.mk	==	Fvb4	FvH4_4g33740.1
PAV_r1.0chr1	Pav_sc0001258.1_g160.1.mk	==	Chr15	MD15G1116300			PAV_r1.0chr1	Pav_sc0000119.1_g020.1.br	==	Pa2	Pm009403		PAV_r1.0chr1	Pav_sc0000195.1_g040.1.mk	==	scaffold_1	ppa010361m			PAV_r1.0chr1	Pav_sc0000755.1_g180.1.mk	==	Fvb4	FvH4_4g17720.1
PAV_r1.0chr1	Pav_sc0001258.1_g090.1.mk	==	Chr15	MD15G1116900			PAV_r1.0chr1	Pav_sc0000119.1_g050.1.br	==	Pa2	Pm009405		PAV_r1.0chr1	Pav_sc0000195.1_g960.1.mk	==	scaffold_1	ppa007840m			PAV_r1.0chr2	Pav_sc0000491.1_g490.1.mk	==	Fvb1	FvH4_1g26760.1
PAV_r1.0chr1	Pav_sc0000367.1_g290.1.mk	==	Chr15	MD15G1001500			PAV_r1.0chr1	Pav_sc0000119.1_g070.1.br	==	Pa2	Pm009407		PAV_r1.0chr1	Pav_sc0002327.1_g130.1.br	==	scaffold_1	ppa023241m			PAV_r1.0chr2	Pav_sc0000491.1_g490.1.mk	==	Fvb4	FvH4_4g20730.1
PAV_r1.0chr1	Pav_sc0000800.1_g100.1.br	==	Chr15	MD15G1088200			PAV_r1.0chr1	Pav_sc0000027.1_g360.1.br	==	Pa2	Pm009405		PAV_r1.0chr1	Pav_sc0000755.1_g180.1.mk	==	scaffold_1	ppa007361m			PAV_r1.0chr2	Pav_sc0001046.1_g440.1.mk	==	Fvb5	FvH4_5g10430.1
PAV_r1.0chr1	Pav_sc0000027.1_g340.1.mk	==	Chr16	MD16G1214100			PAV_r1.0chr1	Pav_sc0000027.1_g380.1.br	==	Pa2	Pm009404		PAV_r1.0chr1	Pav_sc0000893.1_g200.1.mk	==	scaffold_1	ppa007450m			PAV_r1.0chr2	Pav_sc0000138.1_g540.1.mk	==	Fvb5	FvH4_5g10430.1
PAV_r1.0chr1	Pav_sc0000027.1_g350.1.br	==	Chr16	MD16G1215000			PAV_r1.0chr1	Pav_sc0000027.1_g390.1.mk	==	Pa2	Pm009403		PAV_r1.0chr1	Pav_sc0000800.1_g100.1.br	==	scaffold_1	ppa007673m			PAV_r1.0chr2	Pav_sc0000143.1_g510.1.mk	==	Fvb6	FvH4_6g11360.1
PAV_r1.0chr1	Pav_sc0000119.1_g020.1.br	==	Chr16	MD16G1215500			PAV_r1.0chr1	Pav_sc0000027.1_g400.1.mk	==	Pa2	Pm009400		PAV_r1.0chr1	Pav_sc0000714.1_g430.1.br	==	scaffold_1	ppa027196m			PAV_r1.0chr2	Pav_sc0000143.1_g510.1.mk	==	Fvb7	FvH4_7g24550.1
PAV_r1.0chr1	Pav_sc0000119.1_g030.1.br	==	Chr16	MD16G1215700			PAV_r1.0chr1	Pav_sc0000027.1_g450.1.br	==	Pa2	Pm009395		PAV_r1.0chr1	Pav_sc0001258.1_g160.1.mk	==	scaffold_3	ppa007336m			PAV_r1.0chr2	Pav_sc0000143.1_g470.1.mk	==	Fvb7	FvH4_7g24610.1
PAV_r1.0chr1	Pav_sc0000755.1_g180.1.mk	==	Chr16	MD16G1172000			PAV_r1.0chr1	Pav_sc0000119.1_g010.1.mk	==	Pa2	Pm009394		PAV_r1.0chr1	Pav_sc0001258.1_g090.1.mk	==	scaffold_3	ppa021358m			PAV_r1.0chr2	Pav_sc0001046.1_g440.1.mk	==	Fvb7	FvH4_7g17840.1
PAV_r1.0chr1	Pav_sc0000893.1_g200.1.mk	==	Chr16	MD16G1019800			PAV_r1.0chr1	Pav_sc0000800.1_g100.1.br	==	Pa2	Pm005214		PAV_r1.0chr1	Pav_sc0001258.1_g080.1.mk	==	scaffold_3	ppa023108m			PAV_r1.0chr2	Pav_sc0000138.1_g540.1.mk	==	Fvb7	FvH4_7g32980.1
PAV_r1.0chr1	Pav_sc0000410.1_g210.1.mk	==	Chr16	MD16G1006700			PAV_r1.0chr1	Pav_sc0000714.1_g430.1.br	==	Pa2	Pm007447		PAV_r1.0chr1	Pav_sc0001258.1_g060.1.mk	==	scaffold_3	ppa008973m			PAV_r1.0chr2	Pav_sc0001405.1_g250.1.mk	==	Fvb7	FvH4_7g28670.1
PAV_r1.0chr1	Pav_sc0001258.1_g160.1.mk	==	Chr17	MD17G1199100			PAV_r1.0chr1	Pav_sc0000893.1_g200.1.mk	==	Pa2	Pm006343		PAV_r1.0chr1	Pav_sc0000027.1_g350.1.br	==	scaffold_8	ppb011706m			PAV_r1.0chr2	Pav_sc0000072.1_g640.1.mk	==	Fvb7	FvH4_7g12600.1
PAV_r1.0chr1	Pav_sc0001258.1_g090.1.mk	==	Chr17	MD17G1199200			PAV_r1.0chr1	Pav_sc0000119.1_g060.1.mk	==	Pa6	Pm020616		PAV_r1.0chr1	Pav_sc0000119.1_g020.1.br	==	scaffold_8	ppa026666m			PAV_r1.0chr2	Pav_sc0000200.1_g120.1.mk	==	Fvb7	FvH4_7g10320.1
PAV_r1.0chr1	Pav_sc0001258.1_g080.1.mk	==	Chr17	MD17G1199500			PAV_r1.0chr2	Pav_sc0000143.1_g510.1.mk	==	Pa1	Pm002914		PAV_r1.0chr2	Pav_sc0000491.1_g490.1.mk	==	scaffold_1	ppa008310m			PAV_r1.0chr2	Pav_sc0000102.1_g420.1.mk	==	Fvb7	FvH4_7g14240.1
PAV_r1.0chr1	Pav_sc0001258.1_g060.1.mk	==	Chr17	MD17G1200100			PAV_r1.0chr2	Pav_sc0000491.1_g490.1.mk	==	Pa2	Pm008423		PAV_r1.0chr2	Pav_sc0000143.1_g510.1.mk	==	scaffold_2	ppa007719m			PAV_r1.0chr2	Pav_sc0000702.1_g200.1.mk	==	Fvb7	FvH4_7g06780.1
PAV_r1.0chr2	Pav_sc0000143.1_g510.1.mk	==	Chr01	MD01G1153600			PAV_r1.0chr2	Pav_sc0000491.1_g490.1.mk	==	Pa4	Pm012916		PAV_r1.0chr2	Pav_sc0000143.1_g470.1.mk	==	scaffold_2	ppa018219m			PAV_r1.0chr2	Pav_sc0000138.1_g540.1.mk	==	Fvb7	FvH4_7g17840.1
PAV_r1.0chr2	Pav_sc0000143.1_g470.1.mk	==	Chr01	MD01G1154300			PAV_r1.0chr2	Pav_sc0000143.1_g510.1.mk	==	Pa5	Pm018935		PAV_r1.0chr2	Pav_sc0000200.1_g120.1.mk	==	scaffold_2	ppa026954m			PAV_r1.0chr2	Pav_sc0000072.1_g640.1.mk	==	Fvb7	FvH4_7g28670.1
PAV_r1.0chr2	Pav_sc0001046.1_g440.1.mk	==	Chr01	MD01G1090000			PAV_r1.0chr2	Pav_sc0000143.1_g470.1.mk	==	Pa5	Pm018939		PAV_r1.0chr2	Pav_sc0001046.1_g440.1.mk	==	scaffold_2	ppa019415m			PAV_r1.0chr2	Pav_sc0001046.1_g440.1.mk	==	Fvb7	FvH4_7g32980.1
PAV_r1.0chr2	Pav_sc0000138.1_g540.1.mk	==	Chr01	MD01G1228800			PAV_r1.0chr2	Pav_sc0000200.1_g120.1.mk	==	Pa5	Pm017745		PAV_r1.0chr2	Pav_sc0000138.1_g540.1.mk	==	scaffold_2	ppa008269m			PAV_r1.0chr3	Pav_sc0000716.1_g300.1.mk	==	Fvb1	FvH4_1g04200.1
PAV_r1.0chr2	Pav_sc0001405.1_g250.1.mk	==	Chr01	MD01G1192100			PAV_r1.0chr2	Pav_sc0000072.1_g640.1.mk	==	Pa5	Pm018083		PAV_r1.0chr2	Pav_sc0001405.1_g250.1.mk	==	scaffold_2	ppa006985m			PAV_r1.0chr3	Pav_sc0000716.1_g380.1.mk	==	Fvb2	FvH4_2g29950.1
PAV_r1.0chr2	Pav_sc0000102.1_g420.1.mk	==	Chr01	MD01G1060300			PAV_r1.0chr2	Pav_sc0000702.1_g200.1.mk	==	Pa5	Pm017233		PAV_r1.0chr2	Pav_sc0000072.1_g640.1.mk	==	scaffold_2	ppa022540m			PAV_r1.0chr3	Pav_sc0000716.1_g300.1.mk	==	Fvb2	FvH4_2g30010.1
PAV_r1.0chr2	Pav_sc0000072.1_g640.1.mk	==	Chr01	MD01G1192100			PAV_r1.0chr2	Pav_sc0001405.1_g250.1.mk	==	Pa5	Pm018083		PAV_r1.0chr2	Pav_sc0000102.1_g420.1.mk	==	scaffold_2	ppa019644m			PAV_r1.0chr3	Pav_sc0002206.1_g340.1.mk	==	Fvb3	FvH4_3g01280.1
PAV_r1.0chr2	Pav_sc0000072.1_g640.1.mk	==	Chr02	MD02G1198000			PAV_r1.0chr2	Pav_sc0000138.1_g540.1.mk	==	Pa5	Pm019669		PAV_r1.0chr2	Pav_sc0000702.1_g200.1.mk	==	scaffold_2	ppa007291m			PAV_r1.0chr3	Pav_sc0002206.1_g340.1.mk	==	Fvb6	FvH4_6g42090.1
PAV_r1.0chr2	Pav_sc0001405.1_g250.1.mk	==	Chr02	MD02G1198000			PAV_r1.0chr2	Pav_sc0001405.1_g250.1.mk	==	Pa5	Pm019411		PAV_r1.0chr2	Pav_sc0001405.1_g250.1.mk	==	scaffold_2	ppa022540m			PAV_r1.0chr3	Pav_sc0000759.1_g320.1.mk	==	Fvb6	FvH4_6g32300.1
PAV_r1.0chr2	Pav_sc0000143.1_g510.1.mk	==	Chr04	MD04G1154400			PAV_r1.0chr2	Pav_sc0000102.1_g420.1.mk	==	Pa5	Pm018147		PAV_r1.0chr2	Pav_sc0000072.1_g640.1.mk	==	scaffold_2	ppa006985m			PAV_r1.0chr3	Pav_sc0000716.1_g380.1.mk	==	Fvb6	FvH4_6g30750.1
PAV_r1.0chr2	Pav_sc0001046.1_g440.1.mk	==	Chr06	MD06G1124000			PAV_r1.0chr2	Pav_sc0001046.1_g440.1.mk	==	Pa5	Pm019669		PAV_r1.0chr2	Pav_sc0000138.1_g540.1.mk	==	scaffold_2	ppa022381m			PAV_r1.0chr3	Pav_sc0000716.1_g300.1.mk	==	Fvb6	FvH4_6g30780.1
PAV_r1.0chr2	Pav_sc0000138.1_g540.1.mk	==	Chr06	MD06G1124000			PAV_r1.0chr2	Pav_sc0000072.1_g640.1.mk	==	Pa5	Pm019411		PAV_r1.0chr2	Pav_sc0001046.1_g440.1.mk	==	scaffold_5	ppa008100m			PAV_r1.0chr4	Pav_sc0001084.1_g100.1.mk	==	Fvb3	FvH4_3g01280.1
PAV_r1.0chr2	Pav_sc0000143.1_g510.1.mk	==	Chr07	MD07G1222600			PAV_r1.0chr3	Pav_sc0002206.1_g340.1.mk	==	Pa3	Pm009720		PAV_r1.0chr2	Pav_sc0000138.1_g540.1.mk	==	scaffold_5	ppa008100m			PAV_r1.0chr4	Pav_sc0000910.1_g850.1.mk	==	Fvb3	FvH4_3g02670.1
PAV_r1.0chr2	Pav_sc0000138.1_g540.1.mk	==	Chr07	MD07G1299900			PAV_r1.0chr3	Pav_sc0001345.1_g040.1.mk	==	Pa4	Pm014820		PAV_r1.0chr2	Pav_sc0000143.1_g510.1.mk	==	scaffold_6	ppa007856m			PAV_r1.0chr4	Pav_sc0003138.1_g240.1.mk	==	Fvb3	FvH4_3g21910.1
PAV_r1.0chr2	Pav_sc0000702.1_g200.1.mk	==	Chr07	MD07G1074700			PAV_r1.0chr3	Pav_sc0000759.1_g320.1.mk	==	Pa4	Pm013434		PAV_r1.0chr3	Pav_sc0000716.1_g380.1.mk	==	scaffold_1	ppa022352m			PAV_r1.0chr4	Pav_sc0001583.1_g430.1.mk	==	Fvb3	FvH4_3g15580.1
PAV_r1.0chr2	Pav_sc0001046.1_g440.1.mk	==	Chr07	MD07G1299900			PAV_r1.0chr3	Pav_sc0000716.1_g300.1.mk	==	Pa4	Pm013603		PAV_r1.0chr3	Pav_sc0001345.1_g040.1.mk	==	scaffold_3	ppa008007m			PAV_r1.0chr4	Pav_sc0003135.1_g610.1.mk	==	Fvb3	FvH4_3g05530.1
PAV_r1.0chr2	Pav_sc0000102.1_g420.1.mk	==	Chr07	MD07G1137400			PAV_r1.0chr3	Pav_sc0000716.1_g380.1.mk	==	Pa4	Pm013604		PAV_r1.0chr3	Pav_sc0002206.1_g340.1.mk	==	scaffold_3	ppa022135m			PAV_r1.0chr4	Pav_sc0001289.1_g260.1.mk	==	Fvb3	FvH4_3g06530.1
PAV_r1.0chr2	Pav_sc0000491.1_g490.1.mk	==	Chr09	MD09G1286800			PAV_r1.0chr3	Pav_sc0002206.1_g340.1.mk	==	Pa4	Pm014949		PAV_r1.0chr3	Pav_sc0000759.1_g320.1.mk	==	scaffold_3	ppa024929m			PAV_r1.0chr4	Pav_sc0001289.1_g260.1.mk	==	Fvb3	FvH4_3g17470.1
PAV_r1.0chr2	Pav_sc0000143.1_g510.1.mk	==	Chr12	MD12G1167900			PAV_r1.0chr3	Pav_sc0002206.1_g340.1.mk	==	Pa4	Pm015160		PAV_r1.0chr3	Pav_sc0000716.1_g300.1.mk	==	scaffold_3	ppa007336m			PAV_r1.0chr4	Pav_sc0003138.1_g240.1.mk	==	Fvb3	FvH4_3g02670.1
PAV_r1.0chr2	Pav_sc0000491.1_g490.1.mk	==	Chr13	MD13G1148400			PAV_r1.0chr3	Pav_sc0000716.1_g300.1.mk	==	Pa8	Pm027461		PAV_r1.0chr3	Pav_sc0000716.1_g380.1.mk	==	scaffold_3	ppa021358m			PAV_r1.0chr5	Pav_sc0000107.1_g100.1.mk	==	Fvb5	FvH4_5g01170.1
PAV_r1.0chr2	Pav_sc0001046.1_g440.1.mk	==	Chr14	MD14G1140400			PAV_r1.0chr4	Pav_sc0003135.1_g610.1.mk	==	Pa3	Pm010412		PAV_r1.0chr3	Pav_sc0002206.1_g340.1.mk	==	scaffold_4	ppa008813m			PAV_r1.0chr5	Pav_sc0000549.1_g850.1.mk	==	Fvb5	FvH4_5g19970.1
PAV_r1.0chr2	Pav_sc0000138.1_g540.1.mk	==	Chr14	MD14G1141000			PAV_r1.0chr4	Pav_sc0000024.1_g340.1.br	==	Pa3	Pm012219		PAV_r1.0chr3	Pav_sc0000716.1_g300.1.mk	==	scaffold_7	ppa020624m			PAV_r1.0chr5	Pav_sc0000431.1_g110.1.br	==	Fvb5	FvH4_5g21360.1
PAV_r1.0chr2	Pav_sc0000491.1_g490.1.mk	==	Chr17	MD17G1279100			PAV_r1.0chr4	Pav_sc0001467.1_g030.1.mk	==	Pa3	Pm012245		PAV_r1.0chr4	Pav_sc0001084.1_g100.1.mk	==	scaffold_3	ppa022135m			PAV_r1.0chr6	Pav_sc0000638.1_g630.1.mk	==	Fvb3	FvH4_3g38920.1
PAV_r1.0chr3	Pav_sc0002206.1_g340.1.mk	==	Chr05	MD05G1354000			PAV_r1.0chr4	Pav_sc0000465.1_g550.1.mk	==	Pa3	Pm012276		PAV_r1.0chr4	Pav_sc0001084.1_g100.1.mk	==	scaffold_4	ppa008813m			PAV_r1.0chr6	Pav_sc0000909.1_g740.1.mk	==	Fvb3	FvH4_3g45310.1
PAV_r1.0chr3	Pav_sc0000716.1_g300.1.mk	==	Chr08	MD08G1138400			PAV_r1.0chr4	Pav_sc0000465.1_g880.1.br	==	Pa3	Pm012287		PAV_r1.0chr4	Pav_sc0000910.1_g850.1.mk	==	scaffold_4	ppa026799m			PAV_r1.0chr6	Pav_sc0001925.1_g130.1.mk	==	Fvb6	FvH4_6g11360.1
PAV_r1.0chr3	Pav_sc0000716.1_g380.1.mk	==	Chr08	MD08G1138800			PAV_r1.0chr4	Pav_sc0003138.1_g240.1.mk	==	Pa3	Pm009744		PAV_r1.0chr4	Pav_sc0003138.1_g240.1.mk	==	scaffold_4	ppa022054m			PAV_r1.0chr6	Pav_sc0001280.1_g320.1.br	==	Fvb6	FvH4_6g13280.1
PAV_r1.0chr3	Pav_sc0000759.1_g320.1.mk	==	Chr09	MD09G1204500			PAV_r1.0chr4	Pav_sc0000910.1_g850.1.mk	==	Pa3	Pm009744		PAV_r1.0chr4	Pav_sc0001289.1_g260.1.mk	==	scaffold_4	ppa023992m			PAV_r1.0chr6	Pav_sc0001925.1_g130.1.mk	==	Fvb7	FvH4_7g24550.1
PAV_r1.0chr3	Pav_sc0000716.1_g300.1.mk	==	Chr09	MD09G1217400			PAV_r1.0chr4	Pav_sc0001583.1_g430.1.mk	==	Pa3	Pm011039		PAV_r1.0chr4	Pav_sc0003135.1_g610.1.mk	==	scaffold_4	ppa008211m			PAV_r1.0chr7	Pav_sc0000113.1_g730.1.mk	==	Fvb1	FvH4_1g09830.1
PAV_r1.0chr3	Pav_sc0002206.1_g340.1.mk	==	Chr09	MD09G1114800			PAV_r1.0chr4	Pav_sc0001289.1_g260.1.mk	==	Pa3	Pm010326		PAV_r1.0chr4	Pav_sc0001583.1_g430.1.mk	==	scaffold_4	ppa007382m			PAV_r1.0chr7	Pav_sc0000113.1_g730.1.mk	==	Fvb1	FvH4_1g09830.1
PAV_r1.0chr3	Pav_sc0001345.1_g040.1.mk	==	Chr09	MD09G1144700			PAV_r1.0chr4	Pav_sc0001084.1_g100.1.mk	==	Pa3	Pm009720		PAV_r1.0chr4	Pav_sc0000024.1_g340.1.br	==	scaffold_4	ppa023886m			PAV_r1.0chr7	Pav_sc0000044.1_g550.1.mk	==	Fvb1	FvH4_1g11810.1
PAV_r1.0chr3	Pav_sc0002206.1_g340.1.mk	==	Chr10	MD10G1328100			PAV_r1.0chr4	Pav_sc0001429.1_g110.1.mk	==	Pa3	Pm010993		PAV_r1.0chr4	Pav_sc0001467.1_g030.1.mk	==	scaffold_4	ppa026001m			PAV_r1.0chr7	Pav_sc0000704.1_g020.1.mk	==	Fvb1	FvH4_1g04200.1
PAV_r1.0chr3	Pav_sc0000716.1_g300.1.mk	==	Chr15	MD15G1116300			PAV_r1.0chr4	Pav_sc0001084.1_g100.1.mk	==	Pa4	Pm014949		PAV_r1.0chr4	Pav_sc0000465.1_g780.1.br	==	scaffold_4	ppa022391m			PAV_r1.0chr7	Pav_sc0000212.1_g800.1.mk	==	Fvb1	FvH4_1g06010.1
PAV_r1.0chr3	Pav_sc0000716.1_g380.1.mk	==	Chr15	MD15G1116900			PAV_r1.0chr4	Pav_sc0001084.1_g100.1.mk	==	Pa4	Pm015160		PAV_r1.0chr4	Pav_sc0001429.1_g110.1.mk	==	scaffold_4	ppa020361m			PAV_r1.0chr7	Pav_sc0000704.1_g020.1.mk	==	Fvb2	FvH4_2g30010.1
PAV_r1.0chr3	Pav_sc0000716.1_g300.1.mk	==	Chr17	MD17G1199100			PAV_r1.0chr5	Pav_sc0001243.1_g300.1.mk	==	Pa4	Pm014703		PAV_r1.0chr4	Pav_sc0000910.1_g850.1.mk	==	scaffold_4	ppa022054m			PAV_r1.0chr7	Pav_sc0002001.1_g060.1.mk	==	Fvb6	FvH4_6g17160.1
PAV_r1.0chr3	Pav_sc0000716.1_g380.1.mk	==	Chr17	MD17G1199200			PAV_r1.0chr5	Pav_sc0000107.1_g100.1.mk	==	Pa7	Pm023726		PAV_r1.0chr4	Pav_sc0001289.1_g260.1.mk	==	scaffold_4	ppa007597m			PAV_r1.0chr7	Pav_sc0000055.1_g550.1.mk	==	Fvb6	FvH4_6g19280.1
PAV_r1.0chr3	Pav_sc0002206.1_g340.1.mk	==	Chr17	MD17G1106300			PAV_r1.0chr5	Pav_sc0000549.1_g700.1.mk	==	Pa7	Pm023355		PAV_r1.0chr4	Pav_sc0003138.1_g240.1.mk	==	scaffold_4	ppa026799m			PAV_r1.0chr8	Pav_sc0000583.1_g400.1.mk	==	Fvb2	FvH4_2g21790.1
PAV_r1.0chr4	Pav_sc0003138.1_g240.1.mk	==	Chr03	MD03G1210700			PAV_r1.0chr5	Pav_sc0000549.1_g850.1.mk	==	Pa7	Pm023365		PAV_r1.0chr5	Pav_sc0000107.1_g100.1.mk	==	scaffold_5	ppa007738m			PAV_r1.0chr8	Pav_sc0000583.1_g380.1.br	==	Fvb2	FvH4_2g21830.1
PAV_r1.0chr4	Pav_sc0000910.1_g850.1.mk	==	Chr05	MD05G1341000			PAV_r1.0chr5	Pav_sc0001263.1_g060.1.mk	==	Pa7	Pm023409		PAV_r1.0chr5	Pav_sc0001243.1_g300.1.mk	==	scaffold_5	ppa016751m			PAV_r1.0chr8	Pav_sc0001217.1_g060.1.mk	==	Fvb2	FvH4_2g07080.1
PAV_r1.0chr4	Pav_sc0001084.1_g100.1.mk	==	Chr05	MD05G1354000			PAV_r1.0chr6	Pav_sc0000638.1_g630.1.mk	==	Pa1	Pm000588		PAV_r1.0chr5	Pav_sc0000549.1_g850.1.mk	==	scaffold_5	ppa017546m			PAV_r1.0chr8	Pav_sc0000379.1_g010.1.mk	==	Fvb2	FvH4_2g15310.1
PAV_r1.0chr4	Pav_sc0003135.1_g610.1.mk	==	Chr05	MD05G1283800			PAV_r1.0chr6	Pav_sc0001280.1_g320.1.br	==	Pa1	Pm002663		PAV_r1.0chr6	Pav_sc0001925.1_g130.1.mk	==	scaffold_2	ppa007719m			PAV_r1.0chr8	Pav_sc0000583.1_g380.1.br	==	Fvb4	FvH4_4g03330.1
PAV_r1.0chr4	Pav_sc0001289.1_g260.1.mk	==	Chr05	MD05G1292600			PAV_r1.0chr6	Pav_sc0001925.1_g130.1.mk	==	Pa1	Pm002914		PAV_r1.0chr6	Pav_sc0001280.1_g320.1.br	==	scaffold_6	ppa020460m			PAV_r1.0chr8	Pav_sc0000583.1_g460.1.mk	==	Fvb4	FvH4_4g03440.1
PAV_r1.0chr4	Pav_sc0001583.1_g430.1.mk	==	Chr05	MD05G1221300			PAV_r1.0chr6	Pav_sc0000909.1_g740.1.mk	==	Pa1	Pm000025		PAV_r1.0chr6	Pav_sc0001925.1_g130.1.mk	==	scaffold_6	ppa007856m
PAV_r1.0chr4	Pav_sc0001084.1_g100.1.mk	==	Chr09	MD09G1114800			PAV_r1.0chr6	Pav_sc0001925.1_g130.1.mk	==	Pa5	Pm018935		PAV_r1.0chr6	Pav_sc0000909.1_g740.1.mk	==	scaffold_6	ppa020537m
PAV_r1.0chr4	Pav_sc0003138.1_g240.1.mk	==	Chr10	MD10G1314500			PAV_r1.0chr7	Pav_sc0002001.1_g060.1.mk	==	Pa8	Pm026294		PAV_r1.0chr6	Pav_sc0000638.1_g630.1.mk	==	scaffold_6	ppa019257m
PAV_r1.0chr4	Pav_sc0000910.1_g850.1.mk	==	Chr10	MD10G1314500			PAV_r1.0chr7	Pav_sc0000044.1_g550.1.mk	==	Pa8	Pm026755		PAV_r1.0chr7	Pav_sc0002001.1_g060.1.mk	==	scaffold_7	ppa007337m
PAV_r1.0chr4	Pav_sc0001084.1_g100.1.mk	==	Chr10	MD10G1328100			PAV_r1.0chr7	Pav_sc0000212.1_g800.1.mk	==	Pa8	Pm027323		PAV_r1.0chr7	Pav_sc0000044.1_g550.1.mk	==	scaffold_7	ppa007636m
PAV_r1.0chr4	Pav_sc0003135.1_g610.1.mk	==	Chr10	MD10G1262000			PAV_r1.0chr7	Pav_sc0000704.1_g020.1.mk	==	Pa8	Pm027461		PAV_r1.0chr7	Pav_sc0000113.1_g730.1.mk	==	scaffold_7	ppa009067m
PAV_r1.0chr4	Pav_sc0001289.1_g260.1.mk	==	Chr10	MD10G1268500			PAV_r1.0chr7	Pav_sc0000113.1_g730.1.mk	==	Pa8	Pm026975		PAV_r1.0chr7	Pav_sc0000212.1_g800.1.mk	==	scaffold_7	ppa008773m
PAV_r1.0chr4	Pav_sc0000910.1_g850.1.mk	==	Chr11	MD11G1225300			PAV_r1.0chr8	Pav_sc0000583.1_g460.1.mk	==	Pa2	Pm009385		PAV_r1.0chr7	Pav_sc0000704.1_g020.1.mk	==	scaffold_7	ppa020624m
PAV_r1.0chr4	Pav_sc0003138.1_g240.1.mk	==	Chr11	MD11G1225300			PAV_r1.0chr8	Pav_sc0000583.1_g380.1.br	==	Pa2	Pm009403		PAV_r1.0chr7	Pav_sc0000055.1_g550.1.mk	==	scaffold_7	ppa017233m
PAV_r1.0chr4	Pav_sc0001084.1_g100.1.mk	==	Chr17	MD17G1106300			PAV_r1.0chr8	Pav_sc0000583.1_g550.1.mk	==	Pa6	Pm020599		PAV_r1.0chr8	Pav_sc0000583.1_g460.1.mk	==	scaffold_1	ppa019060m
PAV_r1.0chr5	Pav_sc0000431.1_g110.1.br	==	Chr06	MD06G1038700			PAV_r1.0chr8	Pav_sc0000583.1_g460.1.mk	==	Pa6	Pm020609		PAV_r1.0chr8	Pav_sc0000583.1_g380.1.br	==	scaffold_1	ppa007267m
PAV_r1.0chr5	Pav_sc0001243.1_g300.1.mk	==	Chr06	MD06G1041300			PAV_r1.0chr8	Pav_sc0000583.1_g380.1.br	==	Pa6	Pm020616		PAV_r1.0chr8	Pav_sc0001217.1_g200.1.mk	==	scaffold_8	ppb011375m
PAV_r1.0chr5	Pav_sc0000549.1_g850.1.mk	==	Chr06	MD06G1050300			PAV_r1.0chr8	Pav_sc0000583.1_g330.1.mk	==	Pa6	Pm020619		PAV_r1.0chr8	Pav_sc0001217.1_g060.1.mk	==	scaffold_8	ppa007969m
PAV_r1.0chr5	Pav_sc0000431.1_g110.1.br	==	Chr06	MD06G1028400			PAV_r1.0chr8	Pav_sc0004383.1_g170.1.mk	==	Pa6	Pm022776		PAV_r1.0chr8	Pav_sc0001009.1_g400.1.mk	==	scaffold_8	ppa022965m
PAV_r1.0chr5	Pav_sc0000107.1_g100.1.mk	==	Chr06	MD06G1071600			PAV_r1.0chr8	Pav_sc0001217.1_g200.1.mk	==	Pa6	Pm021531		PAV_r1.0chr8	Pav_sc0000583.1_g460.1.mk	==	scaffold_8	ppa014841m
PAV_r1.0chr5	Pav_sc0001243.1_g300.1.mk	==	Chr16	MD16G1268000			PAV_r1.0chr8	Pav_sc0001217.1_g060.1.mk	==	Pa6	Pm021547		PAV_r1.0chr8	Pav_sc0000583.1_g400.1.mk	==	scaffold_8	ppa026666m
PAV_r1.0chr6	Pav_sc0001925.1_g130.1.mk	==	Chr01	MD01G1153600			PAV_r1.0chr8	Pav_sc0001239.1_g050.1.mk	==	Pa6	Pm022142		PAV_r1.0chr8	Pav_sc0000583.1_g380.1.br	==	scaffold_8	ppa017188m
PAV_r1.0chr6	Pav_sc0000909.1_g740.1.mk	==	Chr03	MD03G1006400			PAV_r1.0chr8	Pav_sc0001009.1_g400.1.mk	==	Pa6	Pm021134		PAV_r1.0chr8	Pav_sc0000379.1_g010.1.mk	==	scaffold_8	ppa018675m
PAV_r1.0chr6	Pav_sc0000638.1_g630.1.mk	==	Chr03	MD03G1066600									PAV_r1.0chr8	Pav_sc0000379.1_g020.1.mk	==	scaffold_8	ppa016585m
PAV_r1.0chr6	Pav_sc0001280.1_g320.1.br	==	Chr04	MD04G1132100
PAV_r1.0chr6	Pav_sc0001925.1_g130.1.mk	==	Chr04	MD04G1154400
PAV_r1.0chr6	Pav_sc0001925.1_g130.1.mk	==	Chr07	MD07G1222600
PAV_r1.0chr6	Pav_sc0000638.1_g630.1.mk	==	Chr11	MD11G1071600
PAV_r1.0chr6	Pav_sc0001280.1_g320.1.br	==	Chr12	MD12G1145100
PAV_r1.0chr6	Pav_sc0001280.1_g310.1.mk	==	Chr12	MD12G1145200
PAV_r1.0chr6	Pav_sc0001925.1_g130.1.mk	==	Chr12	MD12G1167800
PAV_r1.0chr7	Pav_sc0000113.1_g730.1.mk	==	Chr02	MD02G1106500
PAV_r1.0chr7	Pav_sc0000044.1_g550.1.mk	==	Chr02	MD02G1132200
PAV_r1.0chr7	Pav_sc0000212.1_g800.1.mk	==	Chr02	MD02G1064900
PAV_r1.0chr7	Pav_sc0002001.1_g060.1.mk	==	Chr12	MD12G1103300
PAV_r1.0chr7	Pav_sc0000055.1_g550.1.mk	==	Chr12	MD12G1028400
PAV_r1.0chr7	Pav_sc0000055.1_g550.1.mk	==	Chr14	MD14G1028700
PAV_r1.0chr7	Pav_sc0000704.1_g020.1.mk	==	Chr15	MD15G1116300
PAV_r1.0chr7	Pav_sc0000044.1_g550.1.mk	==	Chr15	MD15G1246200
PAV_r1.0chr7	Pav_sc0000113.1_g730.1.mk	==	Chr15	MD15G1226200
PAV_r1.0chr7	Pav_sc0000212.1_g800.1.mk	==	Chr15	MD15G1195600
PAV_r1.0chr7	Pav_sc0000704.1_g020.1.mk	==	Chr15	MD15G1145200
PAV_r1.0chr8	Pav_sc0000583.1_g380.1.br	==	Chr05	MD05G1200300
PAV_r1.0chr8	Pav_sc0000379.1_g010.1.mk	==	Chr05	MD05G1008900
PAV_r1.0chr8	Pav_sc0001217.1_g060.1.mk	==	Chr05	MD05G1074000
PAV_r1.0chr8	Pav_sc0001239.1_g050.1.mk	==	Chr05	MD05G1046300
PAV_r1.0chr8	Pav_sc0001217.1_g060.1.mk	==	Chr10	MD10G1088100
PAV_r1.0chr8	Pav_sc0001217.1_g050.1.mk	==	Chr10	MD10G1088200
PAV_r1.0chr8	Pav_sc0001009.1_g400.1.mk	==	Chr10	MD10G1107900
PAV_r1.0chr8	Pav_sc0000583.1_g460.1.mk	==	Chr10	MD10G1185400
PAV_r1.0chr8	Pav_sc0000583.1_g380.1.br	==	Chr10	MD10G1186400
PAV_r1.0chr8	Pav_sc0001239.1_g050.1.mk	==	Chr10	MD10G1053100
PAV_r1.0chr8	Pav_sc0000583.1_g350.1.br	==	Chr13	MD13G1211800
PAV_r1.0chr8	Pav_sc0000583.1_g380.1.br	==	Chr13	MD13G1212100
PAV_r1.0chr8	Pav_sc0000583.1_g460.1.mk	==	Chr13	MD13G1212600
PAV_r1.0chr8	Pav_sc0000583.1_g380.1.br	==	Chr16	MD16G1214100
PAV_r1.0chr8	Pav_sc0000583.1_g460.1.mk	==	Chr16	MD16G1216300
