# Supplementary material for: Evolutionary and Integrative Analysis of Gibberellin-Dioxygenase Gene Family and Their Expression Profile in Three Rosaceae Genomes (F. vesca, P. mume, and P. avium) Under Phytohormone Stress
Source: Front Plant Sci. 2022 Jul 7;13:942969. doi: 10.3389/fpls.2022.942969 (PMC9302438; doi:10.3389/fpls.2022.942969)
Supplement: Supplementary Figure 1 — Pie chart percentage of cis element in sweet cherry (Prunus avium L.). [file Data_Sheet_1.zip › Table 4.XLSX]

## Sheet: Prunus mume
Table S5 Gene duplication events and synonymous and non-synonymous value of GAox gene family in Prunus mume
Mode of duplication	Duplicate 1	Starting point	Ending point	location	Duplicate 2	Starting point	Ending point	location	E-value	ka	ks	ka/ks
Dispersed	Pm023365	4436245	4437852	Pa7:4436245	Pm008168	31417728	31419230	Pa2:31417728	3.8e-48	0.759133	2.82707	0.268523
	Pm017233	9302839	9305931	Pa5:9302839	Pm017745	13776524	13778130	Pa5:13776524	3.3e-74	-2	-2	1
	Pm017233	9302839	9305931	Pa5:9302839	Pm019552	24479146	24480977	Pa5:24479146	1.1e-74	-2	-2	1
	Pm017233	9302839	9305931	Pa5:9302839	Pm026294	9011628	9013675	Pa8:9011628	8.2e-142	0.247331	2.23676	0.110576
	Pm009744	725715	730306	Pa3:725715	Pm029487	562255	565535	scaffold265:562255	2e-103	-2	-2	1
	Pm010326	3876631	3878419	Pa3:3876631	Pm008168	31417728	31419230	Pa2:31417728	7.6e-68	0.669257	4.8814	0.137103
	Pm026755	11577375	11579125	Pa8:11577375	Pm019669	25082606	25086702	Pa5:25082606	4.4e-60	0.678977	2.17614	0.312011
	Pm017745	13776524	13778130	Pa5:13776524	Pm019552	24479146	24480977	Pa5:24479146	4.6e-97	0.415721	1.58491	0.2623
	Pm017745	13776524	13778130	Pa5:13776524	Pm026294	9011628	9013675	Pa8:9011628	5e-75	0.621176	2.38054	0.260939
	Pm006343	16289892	16291093	Pa2:16289892	Pm028066	425352	426867	scaffold103:425352	1.1e-122	0.375397	1.38101	0.271829
	Pm019552	24479146	24480977	Pa5:24479146	Pm026294	9011628	9013675	Pa8:9011628	1.2e-75	0.58369	3.57897	0.163089
	Pm000588	3606425	3608033	Pa1:3606425	Pm005983	14086171	14087789	Pa2:14086171	2e-38	0.784876	2.29489	0.342011
	Pm000588	3606425	3608033	Pa1:3606425	Pm009744	725715	730306	Pa3:725715	1.2e-48	0.680038	3.04045	0.223664
	Pm000588	3606425	3608033	Pa1:3606425	Pm029487	562255	565535	scaffold265:562255	1.3e-45	0.727762	1.83747	0.396067
	Pm011039	8574142	8575545	Pa3:8574142	Pm026294	9011628	9013675	Pa8:9011628	7e-53	0.755472	1.68979	0.447079
	Pm004723	6786698	6787992	Pa2:6786698	Pm019669	25082606	25086702	Pa5:25082606	7.4e-53	0.635727	1.6298	0.390063
	Pm004723	6786698	6787992	Pa2:6786698	Pm027226	14156140	14157219	Pa8:14156140	1.3e-76	-2	-2	1
	Pm018147	16488978	16490234	Pa5:16488978	Pm023365	4436245	4437852	Pa7:4436245	1.3e-26	-2	-2	1
	Pm005983	14086171	14087789	Pa2:14086171	Pm009744	725715	730306	Pa3:725715	2.1e-76	0.382458	1.34382	0.284605
	Pm005983	14086171	14087789	Pa2:14086171	Pm029487	562255	565535	scaffold265:562255	7.5e-66	0.469274	2.08718	0.224836
	Pm014703	14984852	14986500	Pa4:14984852	Pm023322	4105552	4106998	Pa7:4105552	1.2e-109	0.270289	0.644209	0.419567
	Pm023409	4800517	4804337	Pa7:4800517	Pm027323	14643471	14646526	Pa8:14643471	5.6e-65	0.554835	1.78316	0.311153
	Pm027770	16972212	16973254	Pa8:16972212	Pm014703	14984852	14986500	Pa4:14984852	2.9e-71	0.467736	1.18577	0.394457
	Pm027770	16972212	16973254	Pa8:16972212	Pm023322	4105552	4106998	Pa7:4105552	8.4e-71	0.471234	1.41939	0.331999
	Pm026975	12762895	12764124	Pa8:12762895	Pm009744	725715	730306	Pa3:725715	1.3e-25	1.04388	1.25519	0.83165
	Pm026975	12762895	12764124	Pa8:12762895	Pm018147	16488978	16490234	Pa5:16488978	5.1e-25	0.838213	2.20422	0.380276
	Pm005452	11112654	11113718	Pa2:11112654	Pm014703	14984852	14986500	Pa4:14984852	1.8e-79	0.328245	0.50521	0.649721
	Pm005452	11112654	11113718	Pa2:11112654	Pm023322	4105552	4106998	Pa7:4105552	3.9e-119	0.111246	0.123015	0.904323
	Pm018939	21351170	21352492	Pa5:21351170	Pm027461	15353488	15355882	Pa8:15353488	1.5e-10	1.32916	2.07231	0.641391
Proximal	Pm004371	4441581	4443185	Pa2:4441581	Pm004375	4477260	4478775	Pa2:4477260	4.7e-184	0.0271581	0.103762	0.261734
	Pm028733	925846	928020	scaffold162:925846	Pm028735	950295	950771	scaffold162:950295	8.8e-29	0.682049	0.454134	1.50187
	Pm012276	18211240	18215001	Pa3:18211240	Pm012279	18239792	18240061	Pa3:18239792	1.6e-35	0.128851	0.0707993	1.81994
	Pm002663	20824188	20825872	Pa1:20824188	Pm002665	20831950	20832701	Pa1:20831950	1.1e-50	0.188146	0.204416	0.920407
	Pm022041	13383200	13384503	Pa6:13383200	Pm022046	13419163	13420537	Pa6:13419163	6.9e-207	0.0159173	0.0467739	0.340304
	Pm019081	22009945	22011152	Pa5:22009945	Pm019083	22021889	22024791	Pa5:22021889	9.9e-99	0.422426	1.71623	0.246136
	Pm022051	13458243	13459625	Pa6:13458243	Pm022053	13468050	13468996	Pa6:13468050	3.8e-43	0.253244	0.158749	1.59525
	Pm022046	13419163	13420537	Pa6:13419163	Pm022051	13458243	13459625	Pa6:13458243	2e-206	0.0190662	0.0485401	0.392793
	Pm021522	9425449	9426680	Pa6:9425449	Pm021531	9477480	9478714	Pa6:9477480	1.1e-207	0.00602292	0.0170341	0.35358
	Pm022049	13438931	13440343	Pa6:13438931	Pm022051	13458243	13459625	Pa6:13458243	6.5e-125	0.27009	1.16108	0.232619
	Pm022049	13438931	13440343	Pa6:13438931	Pm022058	13494910	13495587	Pa6:13494910	1.3e-101	0.0842308	0.199172	0.422905
	Pm004966	8376988	8378362	Pa2:8376988	Pm004968	8397997	8399436	Pa2:8397997	1.3e-154	0.122125	0.23841	0.512247
	Pm022834	20961842	20964987	Pa6:20961842	Pm022838	20997188	20999494	Pa6:20997188	6.4e-202	0.00878395	0.0265026	0.331438
	Pm007447	24875816	24877576	Pa2:24875816	Pm007450	24889887	24891529	Pa2:24889887	7.9e-206	0.0306748	0.0302969	1.01247
	Pm022838	20997188	20999494	Pa6:20997188	Pm022841	21037328	21038358	Pa6:21037328	7.1e-92	0.154566	0.286167	0.540125
	Pm012219	17541715	17543131	Pa3:17541715	Pm012223	17593024	17595004	Pa3:17593024	9.3e-139	0.175013	0.574987	0.304377
	Pm012287	18346013	18347587	Pa3:18346013	Pm012289	18373711	0.903013	Pa3:18372130	1.1e-38	0.335138	0.178992	1.87236
	Pm022835	20966586	20967632	Pa6:20966586	Pm022840	21019536	21022603	Pa6:21019536	1.4e-49	0.308077	0.451262	0.682701
	Pm007448	24878267	24878674	Pa2:24878267	Pm007451	24893310	24895170	Pa2:24893310	1e-70	0.0407256	0.0403972	1.00813
Tandem	Pm004375	4477260	4478775	Pa2:4477260	Pm004376	4482917	4484432	Pa2:4482917	3.4e-228	0.0011236	0.00383633	0.292883
	Pm021552	9598551	9600074	Pa6:9598551	Pm021553	9600674	9602197	Pa6:9600674	5.9e-174	0.0949901	0.323637	0.293508
	Pm021547	9574122	9576281	Pa6:9574122	Pm021548	9577536	9581990	Pa6:9577536	7.2e-116	0.34557	0.70253	0.491893
	Pm002666	20839075	20840670	Pa1:20839075	Pm002667	20842454	20843610	Pa1:20842454	8.4e-104	0.184773	0.373417	0.494816
	Pm006092	14799900	14801294	Pa2:14799900	Pm006093	14801541	14801849	Pa2:14801541	4.8e-38	0.247742	0.0648499	3.82023
	Pm002668	20845924	20847600	Pa1:20845924	Pm002669	20849051	20850694	Pa1:20849051	4e-159	0.100976	0.203514	0.496161
	Pm019083	22021889	22024791	Pa5:22021889	Pm019084	22026602	22028686	Pa5:22026602	7e-161	0.120089	0.625128	0.192102
	Pm000025	144205	146084	Pa1:144205	Pm000026	154311	155515	Pa1:154311	1.7e-200	0.0169876	0.0642791	0.264278
	Pm011266	9953532	9955577	Pa3:9953532	Pm011267	9957117	9958622	Pa3:9957117	2.9e-73	0.115613	0.138428	0.835182
	Pm012280	18242069	18245215	Pa3:18242069	Pm012281	18277553	18279318	Pa3:18277553	2.1e-134	0.242447	0.38607	0.627986
	Pm021551	9594146	9595690	Pa6:9594146	Pm021552	9598551	9600074	Pa6:9598551	6.5e-112	0.135455	0.368166	0.367918
	Pm009405	40757130	40758936	Pa2:40757130	Pm009406	40763107	40764904	Pa2:40763107	5e-181	0.0793288	0.277306	0.28607
	Pm009406	40763107	40764904	Pa2:40763107	Pm009407	40765683	40767505	Pa2:40765683	4e-170	0.109601	0.351551	0.311765
	Pm007450	24889887	24891529	Pa2:24889887	Pm007451	24893310	24895170	Pa2:24893310	1.2e-169	0.109284	0.344751	0.316993
	Pm002667	20842454	20843610	Pa1:20842454	Pm002668	20845924	20847600	Pa1:20845924	1.2e-99	0.186543	0.340036	0.548599
	Pm009396	40682736	40683730	Pa2:40682736	Pm009397	40696989	40700454	Pa2:40696989	1.5e-130	0.147316	0.321738	0.457874
	Pm009401	40725803	40727430	Pa2:40725803	Pm009402	40732140	40733654	Pa2:40732140	3.4e-173	0.0227134	0.0855279	0.265567
	Pm009400	40718933	40720440	Pa2:40718933	Pm009401	40725803	40727430	Pa2:40725803	5.6e-160	0.0610482	0.154722	0.394567
	Pm023355	4366457	4368141	Pa7:4366457	Pm023356	4370074	4371794	Pa7:4370074	1.2e-69	0.364398	0.439489	0.829139
	Pm013604	5348320	5349656	Pa4:5348320	Pm013605	5359022	5359420	Pa4:5359022	2.6e-42	0.2979	0.166947	1.78441
	Pm009404	40739440	40740410	Pa2:40739440	Pm009405	40757130	40758936	Pa2:40757130	4.8e-93	0.11467	0.279953	0.409606
	Pm013608	5369374	5370713	Pa4:5369374	Pm013609	5372212	5373432	Pa4:5372212	3.2e-99	0.323772	1.3971	0.231745
	Pm013607	5364434	5366096	Pa4:5364434	Pm013608	5369374	5370713	Pa4:5369374	8.2e-112	0.151264	0.346624	0.436393
	Pm012223	17593024	17595004	Pa3:17593024	Pm012224	17601284	17603052	Pa3:17601284	1.5e-173	0.0427486	0.24763	0.172631
	Pm012224	17601284	17603052	Pa3:17601284	Pm012225	17606469	17608137	Pa3:17606469	2e-173	0.0460342	0.243092	0.18937
	Pm022776	20546218	20548780	Pa6:20546218	Pm022777	20558869	20561758	Pa6:20558869	5.7e-145	0.0201186	0.0438081	0.459243
	Pm022053	13468050	13468996	Pa6:13468050	Pm022054	13479670	13481051	Pa6:13479670	1.2e-44	0.225661	0.139451	1.6182
	Pm002665	20831950	20832701	Pa1:20831950	Pm002666	20839075	20840670	Pa1:20839075	9.1e-45	0.272626	0.185628	1.46866
Transposed	Pm031193	17563	19020	scaffold84:17563	Pm028733	925846	928020	scaffold162:925846	4.9e-136	0.228289	1.59847	0.142817
	Pm004807	7285321	7286604	Pa2:7285321	Pm021547	9574122	9576281	Pa6:9574122	1.2e-99	0.370658	2.97061	0.124775
	Pm030644	43278	43856	scaffold577:43278	Pm018083	16081097	16082600	Pa5:16081097	2.1e-101	0.057234	0.0764091	0.749047
	Pm016892	5674202	5675581	Pa5:5674202	Pm013603	5317568	5319039	Pa4:5317568	3e-125	0.279327	0.659105	0.423798
	Pm001188	7822613	7823856	Pa1:7822613	Pm019081	22009945	22011152	Pa5:22009945	2e-192	0.00790521	0	#DIV/0!
	Pm029586	5948	7104	scaffold2700:5948	Pm028733	925846	928020	scaffold162:925846	6.3e-104	0.242005	1.06658	0.226898
	Pm014820	15633516	15636012	Pa4:15633516	Pm028733	925846	928020	scaffold162:925846	7.4e-37	0.704711	1.28044	0.550365
	Pm022801	20757257	20765345	Pa6:20757257	Pm011051	8658536	8668622	Pa3:8658536	3.3e-65	0.893958	1.15571	0.773512
	Pm002124	16832173	16833329	Pa1:16832173	Pm004970	8411577	8414368	Pa2:8411577	1.3e-160	0	0	#DIV/0!
	Pm027837	100	309	C4896873:100	Pm028733	925846	928020	scaffold162:925846	5.5e-28	0.539742	0.266537	2.02502
	Pm010993	8231508	8232820	Pa3:8231508	Pm013604	5348320	5349656	Pa4:5348320	2.7e-85	0.438006	2.24359	0.195225
	Pm012245	17862248	17863530	Pa3:17862248	Pm012219	17541715	17543131	Pa3:17541715	1.5e-136	0.172236	0.631564	0.272714
	Pm027860	211	795	C4943149:211	Pm028733	925846	928020	scaffold162:925846	1.9e-52	0.331366	0.589239	0.562363
	Pm021134	6962130	6963237	Pa6:6962130	Pm023324	4121379	4123187	Pa7:4121379	5.1e-16	1.18205	1.59471	0.74123
	Pm004369	4424511	4439062	Pa2:4424511	Pm011163	9358924	9360357	Pa3:9358924	4.7e-12	-2	-2	1
WGD	Pm018083	16081097	16082600	Pa5:16081097	Pm019411	23765236	23766540	Pa5:23765236	9e-157	0.21034	2.17109	0.0968818
	Pm002914	22176574	22178641	Pa1:22176574	Pm018935	21319882	21322696	Pa5:21319882	6.6e-132	0.213057	2.48277	0.0858143
	Pm009394	40675230	40676848	Pa2:40675230	Pm020616	3988854	3989790	Pa6:3988854	3.1e-85	0.412099	1.47045	0.280254
	Pm009403	40736725	40738485	Pa2:40736725	Pm020620	4004057	4005410	Pa6:4004057	3.6e-89	0.503273	1.92504	0.261435
	Pm008423	33021509	33024861	Pa2:33021509	Pm012916	439344	442395	Pa4:439344	1.8e-116	0.276155	1.58273	0.17448
	Pm009720	597622	598858	Pa3:597622	Pm015160	17775106	17776318	Pa4:17775106	6.1e-146	0.104456	0.982769	0.106287
	Pm009399	40707645	40709015	Pa2:40707645	Pm020619	3997739	4001167	Pa6:3997739	5e-18	-2	-2	1

## Sheet: Prunus avium
Table S5 Gene duplication events and synonymous and non-synonymous value of GAox gene family in Prunus avium
Mode of duplication	Duplicate 1	Starting point	Ending point	location	Duplicate 2	Starting point	Ending point	location	E-value	ka	ks	ka/ks
WGD	Pav_sc0001046.1_g440.1.mk	268013	270815	PAV_r1.0chr2:17628930	Pav_sc0000138.1_g540.1.mk	246284	250856	PAV_r1.0chr2:24668563	4e-39	0.51687	1.34126	0.385361
	Pav_sc0000072.1_g640.1.mk	386591	388095	PAV_r1.0chr2:14097190	Pav_sc0001405.1_g250.1.mk	124397	124975	PAV_r1.0chr2:23017734	8.1e-62	0.323895	1.32382	0.244667
	Pav_sc0000716.1_g300.1.mk	188254	189911	PAV_r1.0chr3:5147503	Pav_sc0000704.1_g020.1.mk	11741	13816	PAV_r1.0chr7:17921192	2.6e-109	0.375414	1.85961	0.201878
	Pav_sc0000119.1_g060.1.mk	16091	18310	PAV_r1.0chr1:2658325	Pav_sc0000583.1_g380.1.br	217054	218441	PAV_r1.0chr8:18300847	3.3e-112	0.387068	2.90561	0.133214
	Pav_sc0000143.1_g510.1.mk	283838	287069	PAV_r1.0chr2:20994608	Pav_sc0001925.1_g130.1.mk	81990	84217	PAV_r1.0chr6:19183359	4.4e-98	0.255218	1.61913	0.157626
	Pav_sc0002206.1_g340.1.mk	195185	195833	PAV_r1.0chr3:15358996	Pav_sc0001084.1_g100.1.mk	53476	54821	PAV_r1.0chr4:679525	7.6e-30	0.385712	0.802563	0.4806
	Pav_sc0000910.1_g850.1.mk	421835	424565	PAV_r1.0chr4:1295232	Pav_sc0003138.1_g240.1.mk	110677	114152	PAV_r1.0chr4:15433004	7.9e-59	0.471067	2.00197	0.235302
Transposed	Pav_sc0001263.1_g060.1.mk	28780	35467	PAV_r1.0chr5:6310877	Pav_sc0000212.1_g800.1.mk	439043	442599	PAV_r1.0chr7:17004970	1.1e-47	0.594566	1.4457	0.411265
	Pav_sc0004383.1_g170.1.mk	109264	111017	PAV_r1.0chr8:1051454	Pav_sc0000379.1_g010.1.mk	10143	13694	PAV_r1.0chr8:1247108	3.8e-62	0.31483	0.598454	0.526072
	Pav_sc0000716.1_g420.1.mk	242697	243581	PAV_r1.0chr3:5201946	Pav_sc0001429.1_g110.1.mk	24738	26158	PAV_r1.0chr4:11574162	6.6e-81	0.0804934	0.0819928	0.981712
Tandem	Pav_sc0000800.1_g100.1.br	73772	75922	PAV_r1.0chr1:32638436	Pav_sc0000800.1_g110.1.br	83475	83882	PAV_r1.0chr1:32648139	4.2e-49	0.243622	0.113881	2.13926
	Pav_sc0002327.1_g100.1.br	54961	56456	PAV_r1.0chr1:42970146	Pav_sc0002327.1_g090.1.br	50799	52276	PAV_r1.0chr1:42974326	1.3e-225	0.00113272	0.0436342	0.0259594
	Pav_sc0001217.1_g060.1.mk	24534	27049	PAV_r1.0chr8:10326563	Pav_sc0001217.1_g050.1.mk	18417	23554	PAV_r1.0chr8:10330058	7.3e-138	0.237819	1.14167	0.208308
	Pav_sc0001217.1_g040.1.mk	14550	18177	PAV_r1.0chr8:10335435	Pav_sc0001217.1_g030.1.mk	10803	12746	PAV_r1.0chr8:10340866	1.1e-165	0.115609	0.438278	0.26378
	Pav_sc0001217.1_g050.1.mk	18417	23554	PAV_r1.0chr8:10330058	Pav_sc0001217.1_g040.1.mk	14550	18177	PAV_r1.0chr8:10335435	9.9e-175	0.0801531	0.299626	0.26751
	Pav_sc0000027.1_g350.1.br	212745	214583	PAV_r1.0chr1:2574049	Pav_sc0000027.1_g360.1.br	215278	215799	PAV_r1.0chr1:2576582	5e-71	0.153828	0.24908	0.617586
	Pav_sc0000119.1_g020.1.br	5249	8277	PAV_r1.0chr1:2647483	Pav_sc0000119.1_g030.1.br	8949	11723	PAV_r1.0chr1:2651183	2.8e-157	0.184331	0.36788	0.501063
	Pav_sc0000583.1_g350.1.br	208156	209953	PAV_r1.0chr8:18309335	Pav_sc0000583.1_g330.1.mk	198855	200641	PAV_r1.0chr8:18310452	1.6e-203	0.0503982	0.103706	0.485972
	Pav_sc0000583.1_g330.1.mk	198855	200641	PAV_r1.0chr8:18310452	Pav_sc0000583.1_g320.1.br	195832	196594	PAV_r1.0chr8:18322694	3.3e-23	0.771836	0.263064	2.93402
	Pav_sc0000027.1_g340.1.mk	205670	205973	PAV_r1.0chr1:2565781	Pav_sc0000027.1_g350.1.br	212745	214583	PAV_r1.0chr1:2574049	3.7e-172	0.106429	0.329251	0.323246
	Pav_sc0001217.1_g010.1.mk	189	1376	PAV_r1.0chr8:10352236	Pav_sc0000908.1_g280.1.mk	178692	195455	PAV_r1.0chr8:10363620	1.5e-127	0.0827977	0.270543	0.306043
	Pav_sc0000027.1_g430.1.br	257563	258965	PAV_r1.0chr1:2618867	Pav_sc0000027.1_g450.1.br	269482	270161	PAV_r1.0chr1:2630786	6.5e-64	0.279243	0.712571	0.391881
	Pav_sc0000800.1_g120.1.br	84161	84868	PAV_r1.0chr1:32648825	Pav_sc0000800.1_g130.1.br	85484	90326	PAV_r1.0chr1:32650148	7.1e-47	0.374332	0.519006	0.721248
	Pav_sc0000716.1_g380.1.mk	219944	225149	PAV_r1.0chr3:5179193	Pav_sc0000716.1_g390.1.mk	226387	227866	PAV_r1.0chr3:5185636	6e-154	0.0822224	0.162478	0.506054
	Pav_sc0000431.1_g110.1.br	64916	69613	PAV_r1.0chr5:4739815	Pav_sc0000431.1_g120.1.mk	73371	75107	PAV_r1.0chr5:4748270	4.7e-12	1.22004	0.298207	4.09125
	Pav_sc0000800.1_g110.1.br	83475	83882	PAV_r1.0chr1:32648139	Pav_sc0000800.1_g120.1.br	84161	84868	PAV_r1.0chr1:32648825	2.2e-48	0.141596	0.133613	1.05974
	Pav_sc0000024.1_g290.1.mk	135670	139109	PAV_r1.0chr4:24249699	Pav_sc0000024.1_g270.1.mk	125768	126735	PAV_r1.0chr4:24257495	6.5e-170	0.0435057	0.243544	0.178636
	Pav_sc0000024.1_g270.1.mk	125768	126735	PAV_r1.0chr4:24257495	Pav_sc0000024.1_g280.1.br	129499	131219	PAV_r1.0chr4:24257589	4.9e-181	0.0249575	0.174478	0.14304
	Pav_sc0000549.1_g720.1.mk	405684	406195	PAV_r1.0chr5:5918301	Pav_sc0000549.1_g730.1.mk	408054	409443	PAV_r1.0chr5:5920671	1.8e-61	0.0937892	0.11165	0.840031
	Pav_sc0000027.1_g400.1.mk	229364	241622	PAV_r1.0chr1:2590668	Pav_sc0000027.1_g410.1.br	249934	251527	PAV_r1.0chr1:2611238	6e-105	0.0220424	0.0347553	0.634218
	Pav_sc0001280.1_g300.1.mk	162657	167444	PAV_r1.0chr6:17977009	Pav_sc0001280.1_g280.1.mk	153038	153884	PAV_r1.0chr6:17990569	1.1e-30	0.176745	0.247599	0.713835
	Pav_sc0001280.1_g310.1.mk	174986	182871	PAV_r1.0chr6:17961582	Pav_sc0001280.1_g300.1.mk	162657	167444	PAV_r1.0chr6:17977009	1.3e-96	0.0778875	0.109266	0.712827
proximal	Pav_sc0000465.1_g780.1.br	338381	340129	PAV_r1.0chr4:21444183	Pav_sc0000465.1_g880.1.br	375532	377139	PAV_r1.0chr4:21481334	7e-184	0.0466011	0.110147	0.423081
	Pav_sc0000465.1_g550.1.mk	269185	271556	PAV_r1.0chr4:21374987	Pav_sc0000465.1_g590.1.mk	290492	293353	PAV_r1.0chr4:21396294	4.9e-174	0.0753585	0.109644	0.687301
	Pav_sc0001239.1_g050.1.mk	35409	39212	PAV_r1.0chr8:6695536	Pav_sc0001239.1_g010.1.br	10063	11445	PAV_r1.0chr8:6723303	4.5e-207	0.0109402	0.0242609	0.450941
	Pav_sc0000714.1_g430.1.br	226108	227878	PAV_r1.0chr1:14845655	Pav_sc0000714.1_g410.1.br	220061	221797	PAV_r1.0chr1:14851736	1.5e-157	0.0518265	0.189318	0.273753
	Pav_sc0000583.1_g300.1.br	190795	192092	PAV_r1.0chr8:18327196	Pav_sc0000583.1_g270.1.mk	165788	167423	PAV_r1.0chr8:18351865	1e-195	0.0409263	0.116773	0.350479
	Pav_sc0000714.1_g330.1.br	200453	202267	PAV_r1.0chr1:14871266	Pav_sc0000714.1_g280.1.br	191613	193464	PAV_r1.0chr1:14880069	1.7e-195	0.0115634	0.0161297	0.716903
	Pav_sc0001258.1_g090.1.mk	50379	52739	PAV_r1.0chr1:34262504	Pav_sc0001258.1_g060.1.mk	36743	38037	PAV_r1.0chr1:34277206	1.5e-52	0.558874	1.72715	0.323581
	Pav_sc0000379.1_g010.1.mk	10143	13694	PAV_r1.0chr8:1247108	Pav_sc0000379.1_g060.1.mk	49925	51737	PAV_r1.0chr8:1286890	3.5e-61	0.323198	0.60647	0.532916
	Pav_sc0000379.1_g050.1.br	39917	41003	PAV_r1.0chr8:1276882	Pav_sc0000379.1_g070.1.br	58069	59184	PAV_r1.0chr8:1295034	4.8e-80	0.120513	0.350419	0.34391
	Pav_sc0000714.1_g350.1.br	204794	205707	PAV_r1.0chr1:14867826	Pav_sc0000714.1_g330.1.br	200453	202267	PAV_r1.0chr1:14871266	2.9e-83	0.0197735	0.0396837	0.498276
	Pav_sc0000583.1_g620.1.br	316832	317275	PAV_r1.0chr8:18202013	Pav_sc0000583.1_g550.1.mk	303065	303802	PAV_r1.0chr8:18215486	3.2e-61	0.0346529	0.0437017	0.792942
	Pav_sc0001258.1_g080.1.mk	46158	46907	PAV_r1.0chr1:34268336	Pav_sc0001258.1_g060.1.mk	36743	38037	PAV_r1.0chr1:34277206	2.6e-49	0.415443	0.494381	0.84033
	Pav_sc0000549.1_g700.1.mk	396839	400896	PAV_r1.0chr5:5909456	Pav_sc0000549.1_g730.1.mk	408054	409443	PAV_r1.0chr5:5920671	4.2e-44	0.154155	0.0904235	1.70481
	Pav_sc0000379.1_g020.1.mk	21305	21640	PAV_r1.0chr8:1258270	Pav_sc0000379.1_g050.1.br	39917	41003	PAV_r1.0chr8:1276882	1.8e-53	0.0717768	0.0630292	1.13879
	Pav_sc0000027.1_g390.1.mk	223894	224481	PAV_r1.0chr1:2585198	Pav_sc0000119.1_g010.1.mk	2272	4803	PAV_r1.0chr1:2644506	8.2e-30	0.706756	1.01637	0.695374
dispersed	Pav_sc0000702.1_g200.1.mk	96628	99248	PAV_r1.0chr2:7975187	Pav_sc0002001.1_g060.1.mk	28593	31085	PAV_r1.0chr7:11187005	4.2e-91	0.274216	1.27593	0.214914
	Pav_sc0000107.1_g100.1.mk	46275	48145	PAV_r1.0chr5:7504276	Pav_sc0000702.1_g200.1.mk	96628	99248	PAV_r1.0chr2:7975187	3.9e-46	0.787444	5.16541	0.152446
	Pav_sc0000200.1_g120.1.mk	94246	95737	PAV_r1.0chr2:12556819	Pav_sc0000702.1_g200.1.mk	96628	99248	PAV_r1.0chr2:7975187	1.1e-58	0.645188	4.47093	0.144307
	Pav_sc0003135.1_g610.1.mk	340539	342721	PAV_r1.0chr4:5006655	Pav_sc0001217.1_g200.1.mk	118536	120668	PAV_r1.0chr8:10232944	6.4e-38	0.835347	1.65218	0.505602
	Pav_sc0001258.1_g160.1.mk	78127	86684	PAV_r1.0chr1:34228559	Pav_sc0003135.1_g610.1.mk	340539	342721	PAV_r1.0chr4:5006655	4.2e-34	1.87002	0.656699	2.84761
	Pav_sc0000102.1_g420.1.mk	243525	245104	PAV_r1.0chr2:15345914	Pav_sc0000113.1_g730.1.mk	394529	396399	PAV_r1.0chr7:15282993	3e-24	0.828963	2.16136	0.383538
	Pav_sc0000909.1_g740.1.mk	451941	452447	PAV_r1.0chr6:4290060	Pav_sc0001583.1_g430.1.mk	307836	309331	PAV_r1.0chr4:10156428	4.1e-38	0.56243	1.06675	0.527237
	Pav_sc0000909.1_g740.1.mk	451941	452447	PAV_r1.0chr6:4290060	Pav_sc0002001.1_g060.1.mk	28593	31085	PAV_r1.0chr7:11187005	1.3e-23	0.797233	0.936081	0.851672
	Pav_sc0001280.1_g320.1.br	188341	190429	PAV_r1.0chr6:17954024	Pav_sc0002001.1_g060.1.mk	28593	31085	PAV_r1.0chr7:11187005	9.9e-13	0.962872	1.1195	0.860089
	Pav_sc0002001.1_g060.1.mk	28593	31085	PAV_r1.0chr7:11187005	Pav_sc0000200.1_g120.1.mk	94246	95737	PAV_r1.0chr2:12556819	7.2e-35	0.799147	2.44924	0.326284
	Pav_sc0001583.1_g430.1.mk	307836	309331	PAV_r1.0chr4:10156428	Pav_sc0000200.1_g120.1.mk	94246	95737	PAV_r1.0chr2:12556819	7.7e-21	0.952834	2.75733	0.345565
	Pav_sc0001583.1_g430.1.mk	307836	309331	PAV_r1.0chr4:10156428	Pav_sc0002001.1_g060.1.mk	28593	31085	PAV_r1.0chr7:11187005	5.5e-35	0.753453	1.82211	0.413506
	Pav_sc0000491.1_g490.1.mk	281220	290639	PAV_r1.0chr2:10251233	Pav_sc0003135.1_g610.1.mk	340539	342721	PAV_r1.0chr4:5006655	3.6e-46	0.693699	2.17592	0.318807
	Pav_sc0000367.1_g290.1.mk	124848	126799	PAV_r1.0chr1:27422379	Pav_sc0000583.1_g560.1.mk	304270	304488	PAV_r1.0chr8:18214800	5.3e-22	0.305609	0.136185	2.24406
	Pav_sc0000113.1_g730.1.mk	394529	396399	PAV_r1.0chr7:15282993	Pav_sc0001009.1_g400.1.mk	278880	280354	PAV_r1.0chr8:12917677	5.8e-14	1.13717	1.19621	0.950643
	Pav_sc0000759.1_g320.1.mk	181822	183692	PAV_r1.0chr3:3736189	Pav_sc0000195.1_g040.1.mk	44957	46614	PAV_r1.0chr1:35545969	1.2e-08	1.42765	1.22119	1.16906
	Pav_sc0000759.1_g320.1.mk	181822	183692	PAV_r1.0chr3:3736189	Pav_sc0002001.1_g060.1.mk	28593	31085	PAV_r1.0chr7:11187005	0.00066	1.17292	1.57803	0.743285

## Sheet:  Fragaria vesca
Table S4 Gene duplication events and synonymous and non-synonymous value of GAox gene family in Fragaria vesca
Mode of duplication	Duplicate 1	Starting point	Ending point	location	Duplicate 2	Starting point	Ending point	location	E-value	ka	ks	ka/ks
Dispersed	FvH4_2g35050.1	25912837	25914532	Fvb2:25912837	FvH4_2g07080.1	5850731	5859810	Fvb2:5850731	2.8e-43	-2	-2	1
	FvH4_5g19970.1	11769203	11770680	Fvb5:11769203	FvH4_2g07080.1	5850731	5859810	Fvb2:5850731	4e-55	-2	-2	1
	FvH4_6g17160.1	11133695	11136492	Fvb6:11133695	FvH4_7g06780.1	6787267	6789287	Fvb7:6787267	2.4e-108	-2	-2	1
	FvH4_6g17160.1	11133695	11136492	Fvb6:11133695	FvH4_7g10320.1	9789813	9792026	Fvb7:9789813	1.1e-79	0.733353	1.05854	0.692799
	FvH4_7g06780.1	6787267	6789287	Fvb7:6787267	FvH4_7g10320.1	9789813	9792026	Fvb7:9789813	5e-61	-2	-2	1
	FvH4_4g36510.1	33417022	33418901	Fvb4:33417022	FvH4_2g07080.1	5850731	5859810	Fvb2:5850731	1.8e-41	-2	-2	1
	FvH4_3g45310.1	37615242	37616932	Fvb3:37615242	FvH4_6g17160.1	11133695	11136492	Fvb6:11133695	6.4e-53	-2	-2	1
	FvH4_3g16760.1	10587284	10589114	Fvb3:10587284	FvH4_2g07080.1	5850731	5859810	Fvb2:5850731	2.9e-39	-2	-2	1
	FvH4_3g05530.1	3236697	3238659	Fvb3:3236697	FvH4_3g16760.1	10587284	10589114	Fvb3:10587284	3.3e-120	2.48509	1.50415	1.65216
	FvH4_3g15580.1	9770083	9771441	Fvb3:9770083	FvH4_3g45310.1	37615242	37616932	Fvb3:37615242	3e-98	2.67261	1.30827	2.04286
	FvH4_3g15580.1	9770083	9771441	Fvb3:9770083	FvH4_6g17160.1	11133695	11136492	Fvb6:11133695	1.6e-51	0.943237	0.962027	0.980469
	FvH4_7g14240.1	12601026	12602803	Fvb7:12601026	FvH4_4g36510.1	33417022	33418901	Fvb4:33417022	2.4e-33	3.23775	1.00982	3.20628
	FvH4_7g14240.1	12601026	12602803	Fvb7:12601026	FvH4_5g19970.1	11769203	11770680	Fvb5:11769203	1.4e-30	-2	-2	1
	FvH4_3g01280.1	617250	619149	Fvb3:617250	FvH4_6g42090.1	32934791	32937010	Fvb6:32934791	1.8e-149	2.6545	1.13064	2.34778
	FvH4_2g27800.1	21970437	21971986	Fvb2:21970437	FvH4_3g01280.1	617250	619149	Fvb3:617250	9.1e-93	-2	-2	1
	FvH4_2g27800.1	21970437	21971986	Fvb2:21970437	FvH4_6g42090.1	32934791	32937010	Fvb6:32934791	4.6e-89	2.45986	0.799741	3.07582
	FvH4_5g19520.1	11344377	11348267	Fvb5:11344377	FvH4_2g07080.1	5850731	5859810	Fvb2:5850731	7.1e-30	-2	-2	1
	FvH4_3g06530.1	3745529	3760541	Fvb3:3745529	FvH4_4g17720.1	21687523	21689217	Fvb4:21687523	3.9e-43	-2	-2	1
	FvH4_2g15310.1	13486960	13489080	Fvb2:13486960	FvH4_5g33280.1	24067563	24069515	Fvb5:24067563	3.9e-55	2.37543	0.954939	2.48752
	FvH4_1g07190.1	3807185	3813535	Fvb1:3807185	FvH4_2g27800.1	21970437	21971986	Fvb2:21970437	8e-69	-2	-2	1
	FvH4_1g07190.1	3807185	3813535	Fvb1:3807185	FvH4_3g01280.1	617250	619149	Fvb3:617250	7.4e-83	-2	-2	1
	FvH4_1g07190.1	3807185	3813535	Fvb1:3807185	FvH4_6g42090.1	32934791	32937010	Fvb6:32934791	8.8e-76	2.52148	0.958257	2.63132
	FvH4_1g06010.1	3211326	3214259	Fvb1:3211326	FvH4_2g07080.1	5850731	5859810	Fvb2:5850731	7.6e-40	-2	-2	1
	FvH4_1g06010.1	3211326	3214259	Fvb1:3211326	FvH4_5g19520.1	11344377	11348267	Fvb5:11344377	7.2e-83	2.69272	1.18394	2.27437
	FvH4_1g16460.1	9491397	9494265	Fvb1:9491397	FvH4_1g06010.1	3211326	3214259	Fvb1:3211326	1.5e-32	-2	-2	1
	FvH4_1g16460.1	9491397	9494265	Fvb1:9491397	FvH4_2g07080.1	5850731	5859810	Fvb2:5850731	4.3e-27	-2	-2	1
	FvH4_1g16460.1	9491397	9494265	Fvb1:9491397	FvH4_3g16760.1	10587284	10589114	Fvb3:10587284	1.5e-19	3.01657	1.53053	1.97094
	FvH4_1g16460.1	9491397	9494265	Fvb1:9491397	FvH4_3g45310.1	37615242	37616932	Fvb3:37615242	1.6e-21	3.0939	1.31291	2.35651
	FvH4_3g38920.1	33179023	33181291	Fvb3:33179023	FvH4_4g36510.1	33417022	33418901	Fvb4:33417022	9.9e-33	-2	-2	1
Proximal	FvH4_2g21630.1	17946523	17948666	Fvb2:17946523	FvH4_2g21660.1	17962264	17962661	Fvb2:17962264	3.2e-11	-2	-2	1
	FvH4_1g02120.1	1123363	1139343	Fvb1:1123363	FvH4_1g02150.1	1141451	1161321	Fvb1:1141451	5.6e-136	2.10459	1.4676	1.43404
	FvH4_4g03300.1	2913177	2940003	Fvb4:2913177	FvH4_4g03330.1	2973184	2974754	Fvb4:2973184	2.4e-61	-2	-2	1
	FvH4_4g03300.1	2913177	2940003	Fvb4:2913177	FvH4_4g03340.1	2976294	2977083	Fvb4:2976294	4.3e-35	-2	-2	1
	FvH4_3g23800.1	16885492	16889668	Fvb3:16885492	FvH4_3g23830.1	16907701	16908078	Fvb3:16907701	6.4e-69	-2	-2	1
	FvH4_2g26440.1	21226142	21231758	Fvb2:21226142	FvH4_2g26480.1	21253418	21255073	Fvb2:21253418	1.3e-20	-2	-2	1
Tandem	FvH4_6g13290.1	8077655	8096331	Fvb6:8077655	FvH4_6g13300.1	8097165	8098662	Fvb6:8097165	1.3e-115	-2	-2	1
	FvH4_6g13300.1	8097165	8098662	Fvb6:8097165	FvH4_6g13310.1	8100154	8102998	Fvb6:8100154	6.4e-56	0.344969	0.546809	0.630877
	FvH4_5g38040.1	28094329	28096045	Fvb5:28094329	FvH4_5g38050.1	28100621	28101688	Fvb5:28100621	7.2e-198	-2	-2	1
	FvH4_2g03200.1	2445046	2456145	Fvb2:2445046	FvH4_2g03210.1	2456182	2467278	Fvb2:2456182	0	0.0508823	0.0512893	0.992066
	FvH4_2g03190.1	2443581	2445009	Fvb2:2443581	FvH4_2g03200.1	2445046	2456145	Fvb2:2445046	3.2e-206	0.0310377	0.00702881	4.41578
	FvH4_5g19290.1	11141563	11145154	Fvb5:11141563	FvH4_5g19300.1	11147561	11155294	Fvb5:11147561	5.2e-116	-2	-2	1
	FvH4_1g02150.1	1141451	1161321	Fvb1:1141451	FvH4_1g02160.1	1165807	1167235	Fvb1:1165807	1.2e-148	-2	-2	1
	FvH4_6g19280.1	12775596	12784128	Fvb6:12775596	FvH4_6g19290.1	12797522	12800742	Fvb6:12797522	5.6e-116	-2	-2	1
	FvH4_2g03210.1	2456182	2467278	Fvb2:2456182	FvH4_2g03220.1	2479747	2481216	Fvb2:2479747	4.2e-91	0.192767	0.0820062	2.35064
	FvH4_5g20420.1	12075366	12076699	Fvb5:12075366	FvH4_5g20430.1	12077925	12101593	Fvb5:12077925	2.9e-142	-2	-2	1
	FvH4_6g30750.1	23838166	23850010	Fvb6:23838166	FvH4_6g30760.1	23854436	23856167	Fvb6:23854436	1.7e-88	-2	-2	1
	FvH4_5g19300.1	11147561	11155294	Fvb5:11147561	FvH4_5g19310.1	11167449	11169002	Fvb5:11167449	2.7e-112	-2	-2	1
	FvH4_2g29980.1	23247877	23249842	Fvb2:23247877	FvH4_2g29990.1	23250489	23257623	Fvb2:23250489	1.1e-88	-2	-2	1
	FvH4_2g21870.1	18054735	18056896	Fvb2:18054735	FvH4_2g21880.1	18070777	18072266	Fvb2:18070777	1.4e-55	-2	-2	1
	FvH4_2g29950.1	23211414	23213042	Fvb2:23211414	FvH4_2g29960.1	23214918	23216505	Fvb2:23214918	5.5e-125	2.41666	1.07116	2.25613
	FvH4_3g12330.1	7307098	7308785	Fvb3:7307098	FvH4_3g12340.1	7316725	7318625	Fvb3:7316725	3.1e-138	0.795833	0.322717	2.46604
	FvH4_7g15780.1	13640740	13642743	Fvb7:13640740	FvH4_7g15790.1	13645341	13645744	Fvb7:13645341	1.2e-23	-2	-2	1
	FvH4_6g13280.1	8075428	8077141	Fvb6:8075428	FvH4_6g13290.1	8077655	8096331	Fvb6:8077655	8.5e-50	-2	-2	1
	FvH4_2g21880.1	18070777	18072266	Fvb2:18070777	FvH4_2g21890.1	18087728	18089028	Fvb2:18087728	8.6e-74	-2	-2	1
Transposed	FvH4_2g27140.1	21613750	21615482	Fvb2:21613750	FvH4_2g30010.1	23265809	23267464	Fvb2:23265809	1.4e-161	2.69914	1.31926	2.04595
	FvH4_6g27770.1	21409809	21417570	Fvb6:21409809	FvH4_5g21360.1	12876198	12877617	Fvb5:12876198	3e-76	-2	-2	1
	FvH4_2g11330.1	9839804	9842308	Fvb2:9839804	FvH4_2g21790.1	18019864	18025538	Fvb2:18019864	2.1e-90	-2	-2	1
	FvH4_7g30770.1	22336413	22339584	Fvb7:22336413	FvH4_7g26820.1	20176182	20178057	Fvb7:20176182	6.3e-175	-2	-2	1
	FvH4_3g07870.1	4644313	4648842	Fvb3:4644313	FvH4_4g03300.1	2913177	2940003	Fvb4:2913177	5.3e-189	0.648312	0.421492	1.53814
	FvH4_6g28170.1	21698086	21700516	Fvb6:21698086	FvH4_3g17470.1	11117319	11121697	Fvb3:11117319	1.3e-61	-2	-2	1
	FvH4_3g31880.1	26833938	26835432	Fvb3:26833938	FvH4_4g03300.1	2913177	2940003	Fvb4:2913177	9.4e-103	-2	-2	1
	FvH4_7g31470.1	22736505	22739537	Fvb7:22736505	FvH4_4g03300.1	2913177	2940003	Fvb4:2913177	2.7e-119	-2	-2	1
	FvH4_5g35660.1	26103533	26105370	Fvb5:26103533	FvH4_6g19280.1	12775596	12784128	Fvb6:12775596	1.3e-146	-2	-2	1
	FvH4_1g05410.1	2862799	2864724	Fvb1:2862799	FvH4_6g19280.1	12775596	12784128	Fvb6:12775596	3.8e-141	-2	-2	1
	FvH4_7g10930.1	10235275	10235778	Fvb7:10235275	FvH4_1g00520.1	282408	283897	Fvb1:282408	8e-75	-2	-2	1
	FvH4_6g42700.1	33213736	33215323	Fvb6:33213736	FvH4_6g30750.1	23838166	23850010	Fvb6:23838166	5.9e-79	-2	-2	1
	FvH4_3g28210.1	21177888	21179408	Fvb3:21177888	FvH4_6g30750.1	23838166	23850010	Fvb6:23838166	2.7e-79	-2	-2	1
	FvH4_3g36530.1	31284860	31286327	Fvb3:31284860	FvH4_6g30750.1	23838166	23850010	Fvb6:23838166	1.3e-70	-2	-2	1
	FvH4_4g14690.1	18370787	18372107	Fvb4:18370787	FvH4_1g09830.1	5337278	5339094		3.9e-113	2.87328	1.00656	2.85455
	FvH4_3g26620.1	19719509	19722417	Fvb3:19719509	FvH4_2g29950.1	23211414	23213042	Fvb2:23211414	9.8e-65	-2	-2	1
WGD	FvH4_7g12600.1	11402033	11403734	Fvb7:11402033	FvH4_7g28670.1	21216515	21218335	Fvb7:21216515	1e-154	0.343541	1.42273	0.241465
	FvH4_7g17840.1	15032061	15033860	Fvb7:15032061	FvH4_7g32980.1	23591376	23597909	Fvb7:23591376	2e-112	-2	-2	1
	FvH4_5g10430.1	5943559	5945039	Fvb5:5943559	FvH4_7g17840.1	15032061	15033860	Fvb7:15032061	1.4e-142	0.216088	1.81687	0.118934
	FvH4_5g10430.1	5943559	5945039	Fvb5:5943559	FvH4_7g32980.1	23591376	23597909	Fvb7:23591376	1.1e-115	-2	-2	1
	FvH4_6g11360.1	6783301	6785065	Fvb6:6783301	FvH4_7g24550.1	18929965	18932681	Fvb7:18929965	1e-143	2.00201	1.67359	1.19624
	FvH4_3g02670.1	1352294	1354966	Fvb3:1352294	FvH4_3g21910.1	14977327	14979114	Fvb3:14977327	1.5e-78	0.440512	3.21899	0.136848
	FvH4_1g04200.1	2220299	2221658	Fvb1:2220299	FvH4_2g30010.1	23265809	23267464	Fvb2:23265809	1.1e-83	3.85164	1.606	2.39828
	FvH4_2g30020.1	23268241	23277618	Fvb2:23268241	FvH4_6g30780.1	23899988	23901435	Fvb6:23899988	4.1e-84	-2	-2	1
	FvH4_1g26760.1	18603463	18607427	Fvb1:18603463	FvH4_4g20730.1	23858095	23861295	Fvb4:23858095	1.4e-110	-2	-2	1
	FvH4_2g21830.1	18042618	18044205	Fvb2:18042618	FvH4_4g03260.1	2894475	2898822	Fvb4:2894475	4e-95	-2	-2	1
	FvH4_2g21840.1	18048793	18049422	Fvb2:18048793	FvH4_4g03240.1	2880749	2882905	Fvb4:2880749	1.3e-25	1.07754	0.811008	1.32864
