# Supplementary material for: Evolutionary and Integrative Analysis of Gibberellin-Dioxygenase Gene Family and Their Expression Profile in Three Rosaceae Genomes (F. vesca, P. mume, and P. avium) Under Phytohormone Stress
Source: Front Plant Sci. 2022 Jul 7;13:942969. doi: 10.3389/fpls.2022.942969 (PMC9302438; doi:10.3389/fpls.2022.942969)
Supplement: Supplementary Figure 1 — Pie chart percentage of cis element in sweet cherry (Prunus avium L.). [file Data_Sheet_1.zip › Table 5.XLSX]

## Sheet: Functional and subcellular loca
Table S5 Molecular process,Biological process, Cellular components and subcellular localization of GAox gene family in Prunus avium
//
SN 1;
SD Pav_co3998869.1_g010.1.mk;
SQ LGSTLPVPSVQELAKEPLAAVPQRYVRPEQDRSPIISQTCALSPQIPVIDMSKLFSKEFMQSELEKLHLACKDWGFFQLINHEVSESLVESVKSGIQEFFNLPVDEKKQFQQQGGDIEGLGQAFVMSEEQKLDWADMFYMITLPTPLRKPYLFPKLPLPFRDNLEVYSAELQNLAKKILNFMANALGMDANDMKELFEQGLQQMRMNYYPPC;
CP Cytoplasmic;
MF oxidoreductase activity;
MF ion binding;
BP aging;
BP anatomical structure development;
BP biosynthetic process;
BP secondary metabolic process;
BP small molecule metabolic process;
BP response to stress;
BP reproduction;
BP lipid metabolic process;
BP developmental maturation;
CC intracellular;
CC cell;
CC cytoplasm;
//
SN 2;
SD Pav_co3999273.1_g010.1.mk;
SQ MHAEEGAWKQVPQLHGALQVHVGDHFEVLSNGLYKSVVHRATLNSEWTRISIASLHSLGLDEKMGTAKELVDEEHPGRYKESSFKDFLNFLSTNDLAEGKS;
CP Extracellular;
CP Cytoplasmic;
CP Mitochondrial;
MF oxidoreductase activity;
MF ion binding;
BP aging;
BP anatomical structure development;
BP biosynthetic process;
BP secondary metabolic process;
BP small molecule metabolic process;
BP response to stress;
BP reproduction;
BP developmental maturation;
BP lipid metabolic process;
CC intracellular;
CC cell;
CC cytoplasm;
//
SN 3;
SD Pav_co4017001.1_g010.1.br;
SQ MNMSSQTVARIPVVYFSKVDCLKPGTSSWLSARKDVCRALEEFGCFMAILPSKVPPELHKTIFNAFDELFNFPVDTPDNPLRAGYLTSRSGQKTFGIINGTNPQETQEFTHLFWPNGNDQLRETADLYAKVMAEIDEAVTRMVFENYGVEKYHDDHFRSTFYYLRLIKYKEPKKLGVDVGLRSHTDKNFSSILHQNHVHGLEINTKNDEWVVFDPLPSSVIFMVETYFRPATK;
CP Cytoplasmic;
MF oxidoreductase activity;
MF ion binding;
BP lipid metabolic process;
BP transport;
BP biosynthetic process;
BP small molecule metabolic process;
BP secondary metabolic process;
BP response to stress;
BP reproduction;
BP aging;
BP developmental maturation;
BP anatomical structure development;
CC intracellular;
CC cell;
CC cytoplasm;
CC cytoplasmic membrane-bounded vesicle;
CC organelle;
CC nucleus;
//
SN 4;
SD Pav_co4036383.1_g010.1.mk;
SQ KAIQSFSEQVVELDHIIRRMILESLGLEKYLKERLESTSYLLRMMKYKTNVTILYQNQIDGFEVQTKDGKWIHVKPSPDSFIAMIGDSLCAWTNGRVHSPYHRVMMSGNDARDSTGLFSVPKEGYVIKAPEELVDEEHPLLFKPFDFAQFLDFCKSEAGQRATSHLKTFCGVQDLPLFT;
CP Cytoplasmic;
CP Nuclear;
MF oxidoreductase activity;
MF ion binding;
BP lipid metabolic process;
BP biosynthetic process;
BP small molecule metabolic process;
BP reproduction;
BP anatomical structure development;
BP response to stress;
BP secondary metabolic process;
BP aging;
BP developmental maturation;
CC intracellular;
CC cell;
CC cytoplasm;
CC organelle;
//
SN 5;
SD Pav_co4047603.1_g010.1.mk;
SQ MKEFALKLEKLAEQLLDLLCENLGLEQGYLKKAFYGTNGPTFGTKVSNYPPCPNPELIKGLRAHTDAGGLILLFQDDKVSGLQLLKDGQWIDVPPMRHSIVINLGDQIEVITNGKYKSVEHRVIAQTDGTRMSIASFYNPGSDAVIYPAPTLVEKEAEEKNQVYPKFVFEDYMKLYAGVKFQPKEPRFEAMKAVETNISLGPIATA;
CP Cytoplasmic;
MF oxidoreductase activity;
MF ion binding;
BP reproduction;
BP aging;
BP biosynthetic process;
BP developmental maturation;
BP anatomical structure development;
BP response to stress;
BP secondary metabolic process;
BP small molecule metabolic process;
BP lipid metabolic process;
CC intracellular;
CC cell;
CC cytoplasm;
CC organelle;
//
SN 6;
SD Pav_co4073961.1_g010.1.br;
SQ TQFSVPVVDLADTVGRRADVVAGVRRAAETVGFFQVVNHGIPKRVLDEMLAAASGFHELQREVKSEYYSRELLRKVKFGSNFDLYQSRFANWRDSLLCVMGPEPLDPQELPLICRDITMEYSENVHKMGVTLFELLSEALGLKPDHLIELDCAKGHLIISHYYPPCPEPELTMGTSKHSDPDFLTILLQDQIGGLQVLSENQWIDVPPVPGALVVNIGDLLQLVSNDRFKSVEHQVLANHAGPRVSIACFFTLHLHPSTRLYGPIKELLSEDCPPVYKETSLKDFIAYYDEKGLDGNSALTHFKCQRITLVQYVTSAIPIYTLQTAQLPMSLYNKLDQLNRNFLWGHTDDKAKVHLVNWKTVSKPKATGGLGLKNAVLMNKALLAKTGWRLHQEDH…
CP Cytoplasmic;
MF oxidoreductase activity;
MF ion binding;
BP biosynthetic process;
BP secondary metabolic process;
BP reproduction;
BP aging;
BP developmental maturation;
BP anatomical structure development;
BP response to stress;
BP small molecule metabolic process;
BP lipid metabolic process;
CC intracellular;
CC cell;
CC cytoplasm;
CC organelle;
//
SN 7;
SD Pav_sc0000024.1_g270.1.mk;
SQ MGSLTTEHKLPTINFSIEDLKPGSASWLSTAKQVRFALEEYGSFVAQYDQISAELINKMFGQAKDLFEVPKENKVKNVGDEPYRGHMGPNPALPLYESLCIDNVTSPQETQKFKNLMWPEGKSNFCETTDSFGQLLAHLERTVEQLMFESYGIGKQYESVGSSNGHLLRFIRYTVPEDKDATVRFPSHTDINFTTIVVQHDIAGLEIRTKEGDWINVECAPSQSQLVFMAGDGLQVWSNDRVKACHHRVKHCGNKTRYSIGMFTFNNGIFQVPEELVDESHPLLYNAFDSRAFIRKYATTPELKKEASPIKAFAGVKA;
CP Cytoplasmic;
MF oxidoreductase activity;
MF ion binding;
BP lipid metabolic process;
BP biosynthetic process;
BP small molecule metabolic process;
BP secondary metabolic process;
BP reproduction;
BP anatomical structure development;
BP response to stress;
BP aging;
BP developmental maturation;
CC intracellular;
CC cell;
CC cytoplasm;
CC organelle;
//
SN 8;
SD Pav_sc0000024.1_g280.1.br;
SQ MGSLTVPTLPTINFSIEDLKPGSASWLSTAKQVRFALEEYGSFVAQYEQISAELLNNMFGQAKDLFEVPKENKVKNVGEEPYRGHMGPNPGLPLYESLCIDNVTSPQETQKFKNLMWPEGKSNFCETTDSFGQLLAHLEHTVEQLMFESYGIGKQYESVGSSNGHLLRFIRYTVPEDKDATVRFPSHTDINFTTIVVQHDIAGLEVRTKEGDWINVECAPSKAQFVFMAGDGLQVWSNDRVKACHHRVKHCGNKTRYSIGLFTFNNGIFQVPEELVDESHPLLYNAFDSRAFIRKYAATPELKKEASPIKAFAGVKA;
CP Cytoplasmic;
MF oxidoreductase activity;
MF ion binding;
BP lipid metabolic process;
BP biosynthetic process;
BP small molecule metabolic process;
BP secondary metabolic process;
BP reproduction;
BP anatomical structure development;
BP response to stress;
BP aging;
BP developmental maturation;
CC intracellular;
CC cell;
CC cytoplasm;
CC organelle;
//
SN 9;
SD Pav_sc0000024.1_g290.1.mk;
SQ MGSLTKPTLPTINFSIEDLKPGSASWLSTAKQVRFALEEYGCFVAQYEKISGELLNSIFAQAKDLFEVPKENKVQNVGEEPYRGHMGPNPLLPLYESLCIDNVTSPQETQKFKNLMWPEGKTNFCETTDSFGQLLADLERTVEQLIFESYGIGKQQYESVGSSNGHLLRFIKYTVPEDNDATLRFPSHTDINFTTIVVQHDIPGLEVKTKEGDWIDVECAPSQFVFMAGDGLQVWSNDRVKACHHRVKHCGNKTRYSIGLFTFNNGIFQVPEELVDESHPLLYNPFDSRAFIRKYATTPELKKQPSPIKAFAGVKA;
CP Cytoplasmic;
MF oxidoreductase activity;
MF ion binding;
BP lipid metabolic process;
BP biosynthetic process;
BP small molecule metabolic process;
BP secondary metabolic process;
BP reproduction;
BP anatomical structure development;
BP response to stress;
BP aging;
BP developmental maturation;
CC intracellular;
CC cell;
CC cytoplasm;
CC organelle;
//
SN 10;
SD Pav_sc0000024.1_g340.1.br;
SQ MGSRSPPKLPTINFSIEDLKPGSSSWLSTSKQVRYALEEYGCFVAFYDKVSAQLVDKIFGQTKDLFEVPIENKIKNTSEEPYRGYIGPNPLMSLYEGLAIDNVTSPQETHKFRQLMWPDGKNNFCEIIDSFAELLVGLEHTVEQMLFESFEAAKQYESVASYNSQLLRFLKYNTVKETDATLRFASHTDKNFATIVVQHDVGGLEVQTKEGDWISIESAPSQFLFMAGDGLQVWSNDRIKACHHRVKDCGDKIRYSLGMFTFNNGVLQVPQELVDDSHPLLYNPFDSRGFIRFYTTAEAKNAKSPIKAYCGVGLEI;
CP Cytoplasmic;
MF oxidoreductase activity;
MF ion binding;
BP lipid metabolic process;
BP biosynthetic process;
BP small molecule metabolic process;
BP secondary metabolic process;
BP reproduction;
BP anatomical structure development;
BP response to stress;
BP aging;
BP developmental maturation;
CC intracellular;
CC cell;
CC cytoplasm;
CC organelle;
//
SN 11;
SD Pav_sc0000027.1_g340.1.mk;
SQ MVATSTNEVPSITNYDRKSEVKTFDDTKEGVKGLVDAGITQVPRIFHQPVDQYPINNTCDSEPTKTQHKIPVIDLEGLEYDNNPTKRKEIVAKVGEASETWGFFQIANHGIPVDVLEEMRNGVRGFFEQDTEVKKELYTRDHFRPVIYNSNFDLYSAPATNWRDSFLCNMAPNPPKPEDLPQVCRDMLVGYSKQVMKLGKKLFELLSEALGLRPSHLNDMDCNLGLQVLCNYYPPCPQPELTLGASKHADDDFITVVLQDHIGGLQVLHQNKWIDVLPVPGALVVNIGDLLQLISNERFKSVEHRVLANSVGPRVSVANFFSTGMLPLGRLYGPIKELLSEDNPPKYRETTIREYNAHFIEKGLDGTSALTHFEL;
CP Cytoplasmic;
MF oxidoreductase activity;
MF ion binding;
BP reproduction;
BP aging;
BP biosynthetic process;
BP developmental maturation;
BP anatomical structure development;
BP secondary metabolic process;
BP response to stress;
BP small molecule metabolic process;
BP lipid metabolic process;
CC intracellular;
CC cell;
CC cytoplasm;
CC organelle;
//
SN 12;
SD Pav_sc0000027.1_g350.1.br;
SQ MVATNNTNYDRQSELKAFDDTKEGVKGLVDAGITEVPRIFHQPPDKYIINSNVDSEATQFSIPLIDLEGLEFDSPTKRNEIVAKVGEASETWGFFQISNHGIPVGVLEEMKDSVRGFFEQDTQVKKQFYNRDPLKPVGYNSNFDLYRAPATNWRDTFRCYMAPNPAKPEDMPEVFRDILIEYSKQVMKLGKLLFELLSEALGLKPSYLNDIDCSLGLLLGGHYYPSCPQPELTMGASKHADNVFLTVLLQDHIGGLQVLHQNKWIDVPPMPGALVVNIGDLLQLLSNDRFKSVEHRVLANCVGPRVSVPCFFTTGMLPLERLYGPIKELLSEDNPPKYRETTIREYTAHFNDKGLDGTSALTHFKL;
CP Cytoplasmic;
MF oxidoreductase activity;
MF ion binding;
BP reproduction;
BP aging;
BP biosynthetic process;
BP developmental maturation;
BP anatomical structure development;
BP secondary metabolic process;
BP response to stress;
BP small molecule metabolic process;
BP lipid metabolic process;
CC intracellular;
CC cell;
CC cytoplasm;
//
SN 13;
SD Pav_sc0000027.1_g360.1.br;
SQ MVATNTNEVQTNYDRQSELKAFDDTKEGVKGLVDAGITEVPRIFHQPPDEHFIDNTSDSGATQTQFSIPVLDLEGLALDSPTKRKEIVAKVGEASETWGFFQIANHGIPIGVLEEIKDGVRGFFEQDIEVKKELYTRDYFRPVIYNSNFDLYKAPATNWRDTFCRNRLFAYLK;
CP Cytoplasmic;
MF oxidoreductase activity;
MF ion binding;
BP reproduction;
BP aging;
BP biosynthetic process;
BP developmental maturation;
BP anatomical structure development;
BP secondary metabolic process;
BP response to stress;
BP lipid metabolic process;
BP small molecule metabolic process;
CC intracellular;
CC cell;
CC cytoplasm;
//
SN 14;
SD Pav_sc0000027.1_g380.1.br;
SQ MAPYTKKPEDLPEVCRDILIEYSKQIIRLGKLLFELLSEALGLTPSHLNDIDCSEGLVLLCHYYPACPQPELTLGTSKHADSDFLTVLLQDLQDHIGGLQVLHKNKWIDVPPVQGRPWGGASGATAQGPEFLRAPEKKILISNERFNSVEHRVLANRVGPRVSVASFFTTGMLPLKKLYGPIKELLSEDNPPKYRETTVKDYNAHFNIKGLDGTSALNHFKL;
CP Extracellular;
CP Cytoplasmic;
CP Nuclear;
MF oxidoreductase activity;
MF ion binding;
BP reproduction;
BP aging;
BP biosynthetic process;
BP developmental maturation;
BP anatomical structure development;
BP secondary metabolic process;
BP response to stress;
BP small molecule metabolic process;
BP lipid metabolic process;
CC intracellular;
CC cell;
CC cytoplasm;
//
SN 15;
SD Pav_sc0000027.1_g390.1.mk;
SQ MFAEDDHELDANSDRMSELKAFDATKAGIKGLLDTGLTKIPSIFYPSSRPSFDEKKLRSDDVQFSVPIIDLRGIQNDTVSRACVVEKVRHASEKCGFFQVVNHGVPVDILDQMIDGMPGFHEQDSEVKKEFYRGTLGRRCIICPTIICTNLLKLTGGIRLCVMWLLIHPNKKNCHPCAGKHGTSLRRPLLFPYLL;
CP Cytoplasmic;
CP Nuclear;
MF oxidoreductase activity;
MF ion binding;
BP reproduction;
BP aging;
BP biosynthetic process;
BP developmental maturation;
BP anatomical structure development;
BP secondary metabolic process;
BP response to stress;
BP small molecule metabolic process;
CC intracellular;
CC cell;
CC cytoplasm;
//
SN 16;
SD Pav_sc0000027.1_g400.1.mk ;
SQ MVAVTRADERLGSGAKLSIPTIDLKGIDSNSVLRTEVVEKIRDACENWGFFQVQNGIPVEVLERMVDGIREFHEKENELKKQLCSNSKDSGNKEQYMSNNRFFKSSQGNSRDSFVCYMAPDPTKPADELPLACRDIVNEYSKLVKDLGFTLFELLSEALGLKPNQLKDAYMDSVKGLSIMGHYYPPCPETKLTMGTGK;
CP Cytoplasmic;
CP Nuclear;
MF oxidoreductase activity;
MF ion binding;
BP biosynthetic process;
BP secondary metabolic process;
BP reproduction;
BP aging;
BP developmental maturation;
BP anatomical structure development;
BP small molecule metabolic process;
BP response to stress;
BP lipid metabolic process;
CC intracellular;
CC cell;
CC cytoplasm;
//
SN 17;
SD Pav_sc0000027.1_g410.1.br ;
SQ MVAVTREDERLGSGALSIPTIDLKGIDTNSVLRTEVVEKIRDACENWGFFQVQNGIPVEVLERMVDGIREFHEKEKELKKQLGSNSNDSGNKEQYMSNNRFFKSSQGNSRDSFVCYMAPDPTKPADELPSVCRDIVNEFSKLVKDLGFTLFELLSEALGLKPNQLKDAYMDSVEGLSIMGHYYPPCPETKLTMGTGKHTDGSFITVLLQDQVGGLQVLYEDQWIDVRPVRGALVVNVGDLLQLISNDKFISVNHRVISQSVGPRVSVPTFFRPHAENAKAYGPIKELLSEENPQIYRETNVKDYLKHYLSELVKGNSALEHFKL;
CP Cytoplasmic;
CP Nuclear;
MF oxidoreductase activity;
MF ion binding;
BP biosynthetic process;
BP secondary metabolic process;
BP reproduction;
BP aging;
BP developmental maturation;
BP anatomical structure development;
BP response to stress;
BP small molecule metabolic process;
BP lipid metabolic process;
CC intracellular;
CC cell;
CC cytoplasm;
CC organelle;
//
SN 18;
SD Pav_sc0000027.1_g430.1.br;
SQ MMATTRADERQGSVSQLSIPTIDLKGIHSNSVLRTEIVEQIRDACEKWGFFQVQNGIPVEILDRMLHGIREFHEQDSDLKKQLCSKDAGNKEQYMSNNRFFKSSQGNSRDTFVCYMAPDPTKPADELPSVCRDIVNEYSKLVMDLGFTLFELLSEALGLNPNQLKDAYMDCAEGLSIMGHYYPPCPETKLTMGTNKHTDGSFITLLLQDQVGGLQVLYENQWIDVPPTHGALVVNVGDLLQLISNDKFISVNHRVLAQSVGPRVSVPTFFRPHAENPKVYGPIKELLSEENPQIYRETSVKDYLKYYLSELVKGNSALEHFKL;
CP Cytoplasmic;
CP Nuclear;
MF oxidoreductase activity;
MF ion binding;
BP biosynthetic process;
BP secondary metabolic process;
BP reproduction;
BP aging;
BP developmental maturation;
BP anatomical structure development;
BP response to stress;
BP small molecule metabolic process;
BP lipid metabolic process;
CC intracellular;
CC cell;
CC cytoplasm;
CC organelle;
//
SN 19;
SD Pav_sc0000027.1_g450.1.br;
SQ MEYSEQVDKLGVTLFELLSEALGLKSEHLIGMDCAKGPLIASHYYPPCPEPELTMGTSQHSDPSFLTILLQDHVGGLQVLCENQWIDVPPVAEALVVNIGDLLQLISNDKFISVNHRVLAKNEGPRISVGCFFRHFSLENSSSSKLYEPIKELTSEENPPIYRQTTLYDFLMYYYKKGLNGVSALDYFKL;
CP Cytoplasmic;
MF oxidoreductase activity;
MF ion binding;
BP biosynthetic process;
BP secondary metabolic process;
BP reproduction;
BP aging;
BP developmental maturation;
BP anatomical structure development;
BP response to stress;
BP lipid metabolic process;
BP small molecule metabolic process;
CC intracellular;
CC cell;
CC cytoplasm;
//
SN 20;
SD Pav_sc0000030.1_g1310.1.mk;
SQ MGVERFEVIAPKPEGTIPDEFIRSENEQPGITTVRGKVLEVPTIDFSDPDEQKLIRQIAEASSNWGMYQIVNHDIPSEAIRNLQAVGKEFFELPQKEKEAYAKPLDSDSIEGYGTKLFKEVSEGNVTKKGWVDHMFNKIWPPSVINYQFWPKNPPSYREANEEYAKHMHKVVEKLLRLLSLGLGLQGQELKKASGGDDLIYLLKINYYPPCPRPDLALGVVAHTDMSIVTILVPNDVQGLQACRDGRWYDVKYIPNALVIHIGDQMEIMSNGKYKGVLHRTTVNKDKTRISWPVFLEPPADHVIGPLPQLVNQENPPKYKTKTYGEYVYCRLNKIPQ;
CP Cytoplasmic;
MF oxidoreductase activity;
MF ion binding;
BP biosynthetic process;
BP secondary metabolic process;
BP small molecule metabolic process;
BP response to stress;
BP aging;
BP anatomical structure development;
BP lipid metabolic process;
BP reproduction;
BP developmental maturation;
CC intracellular;
CC cell;
CC cytoplasm;
CC organelle;
//
SN 21;
SD Pav_sc0000030.1_g1320.1.mk;
SQ MQSEAERVQDIALMSKDNIPIEFIRSEHEQPGITTVHGKVLECPTIDFSNQDDEKILNQIVEASRNWGMYQIVNHDIPNEAISKLQAVGKAFFELQPEEKEVYAKPPDSKSVEGYGTKLQKELEGKKGWVDHLFHRVWPPSAINYQFWPKNPPSYREANEEYVKHLHKVVDKLFKVLSLGLGLEGQELKKAAGGDDMVYLLKINYYPPCPRPDLALGVVAHTDMSALTILVPNDVQGLQACRDGQWYNVRYIPNALVIHIGDQMEIMSNGKYKSVLHRSTVNKEKTRMSWPVFIEPPQDRVVGPLPQLVKEDNPPKYKAKKFGDYCYCKLNKIPQ;
CP Cytoplasmic;
MF oxidoreductase activity;
MF ion binding;
BP biosynthetic process;
BP secondary metabolic process;
BP small molecule metabolic process;
BP response to stress;
BP aging;
BP anatomical structure development;
BP lipid metabolic process;
BP reproduction;
BP developmental maturation;
CC intracellular;
CC cell;
CC cytoplasm;
CC organelle;
//
SN 22;
SD Pav_sc0000030.1_g1340.1.mk;
SQ MLSLSLVLQHPNKKRGTKKKNTKVMEVERVQALAIGGLNELPAKFVRPAHEQPENSKALEGVTVPVISLAQPHDVVVKEVAEAATEWGFFLITDHGIPSPLIQQLQKVGHEFFLLPQEEKEAYANDPASGRFDGYGTKMTKNHDEKVEWIDYFFHLTAPPSKVNYEIWPKNPPSYREVNDQYNKEMLRVTDKLLEVLSEGLGLEAKVLKSHVGNEEVELEMKINMYPPCPQPQLALGVEPHTDMSALTLLVSNDVPGLQLWKDDNWVAVNYLPNAVFVHIGDQMEVLSNGKYKSVLHRSLVNKERMRMSWAVFVAPPHKAVIGPLPELLDEKNPAKYSTKTYAEYRHRKFNKLPQ;
CP Cytoplasmic;
MF oxidoreductase activity;
MF ion binding;
BP biosynthetic process;
BP secondary metabolic process;
BP small molecule metabolic process;
BP response to stress;
BP aging;
BP anatomical structure development;
BP lipid metabolic process;
BP reproduction;
BP developmental maturation;
CC intracellular;
CC cell;
CC cytoplasm;
CC organelle;
//
SN 23;
SD Pav_sc0000044.1_g550.1.mk;
SQ MAPATTLTSIAGEKTLQQKFVRDEDERPKVAYNNFSNEIPIISLAGIDEEGRRAEICKKIVEACEDWGIYQIVDHGVDAKLISEMTGLAREFFALPSEEKLRFDMSGGKKGGFIVSSHLQGEAVQDWREIVTYFSYPIRHRDYSRWPDKPEGWREVTQKYSDELMGLACKLLGVLSEAMGLDTEALTKACVDMDQKVVVNFYPKCPQPDLTLGLKRHTDPGTITLLLQDQVGGLQATRDGGKTWITVQPVEGAFVVNLGDHGHLLSNGRFKNADHQAVVNSNSSRLSIATFQNPAQEAIVYPLSIREGEKPILEGPITYTEMYKKKMGRDLELARLKKLAKEQQSQDLKKETKSADDIFA;
CP Cytoplasmic;
MF oxidoreductase activity;
MF ion binding;
BP biosynthetic process;
BP secondary metabolic process;
BP small molecule metabolic process;
BP response to stress;
BP aging;
BP anatomical structure development;
BP reproduction;
BP developmental maturation;
BP lipid metabolic process;
CC intracellular;
CC cell;
CC cytoplasm;
CC organelle;
//
SN 24;
SD Pav_sc0000055.1_g550.1.mk;
SQ MAASVDASSSSYDRMKEVKEFDESKMGVKGLSDSGITSIPQIFVHDPQTLSDLKPSSNPTATVIPTIDLSHITSPAHRPNIVDQVKAAAKTFGFFQVTNHGVPVSVLDETVDAVKAFHEQSHELKAKYYKRDEGKGVMYASNNDLYRTTAASWHDSLQMWMGPEPPNVEEIPEVCREGLVAWDLHATKVADDIISNGEYKSVQHRVLANSMKESRISIVIFFNLAKWREDGYCGPLPELLSPHNPPIYRDFTPQEFLENFYGKGIDTKSLIQKITIRN;
CP Cytoplasmic;
MF oxidoreductase activity;
MF ion binding;
MF methyltransferase activity;
BP reproduction;
BP aging;
BP biosynthetic process;
BP developmental maturation;
BP anatomical structure development;
BP secondary metabolic process;
BP response to stress;
BP small molecule metabolic process;
BP lipid metabolic process;
CC intracellular;
CC cell;
CC cytoplasm;
//
SN 25;
SD Pav_sc0000072.1_g640.1.mk ;
SQ MPMPPLQHLPPTNEAKNENEENPLVFDASVAQYQSSIPSKFIWPDHEKPCPEPPELPVPPIDMKGFLTGDTWEVSNATRLVDEACRKHGFFLVVNHGVDSQLIAKAHEYMDLFFGMQLSQKQRAQRKTGDHCGYASSFIGRFSSKLPWKETLSFRYSADSHCSVNDYFVNAMGEDFKEFGAVVNNRTVRKSLTFFLCPKKDGVVTPPRSLVDTNNPRMYPDFTWSTLLEFTQKHYRADMKTLDAFSDWIINKNN;
CP Cytoplasmic;
CP Nuclear;
MF oxidoreductase activity;
MF ion binding;
MF methyltransferase activity;
BP reproduction;
BP cell morphogenesis;
BP lipid metabolic process;
BP biosynthetic process;
BP growth;
BP small molecule metabolic process;
BP anatomical structure development;
BP aging;
BP transport;
BP secondary metabolic process;
CC intracellular;
CC cell;
CC cytoplasm;
//
SN 26;
SD Pav_sc0000095.1_g1110.1.mk;
SQ MVFVTKPPTENFSYPRGSKVSKFFAGIPLIDLSKPDSKQLIVRACEEFGFFKIINHGVPMEFITRLESEAIKFFSLPLSEKEKAGPPNPLGYGNKYIGKNGDVGWVEYLLLTANTESNSQRFLSVLTNGRFQSVRHRVLANGSKSRVSMIYFGGPPLSEKIAPLQSVMKGEEESMYKEFTWFEYKTSCYNTRLADNRLGNFERIAAS;
CP Cytoplasmic;
CP Mitochondrial;
CP Chloroplast;
MF oxidoreductase activity;
MF ion binding;
BP lipid metabolic process;
BP biosynthetic process;
BP small molecule metabolic process;
BP response to stress;
BP secondary metabolic process;
BP reproduction;
BP anatomical structure development;
BP aging;
BP developmental maturation;
CC intracellular;
CC cell;
CC cytoplasm;
CC organelle;
//
SN 27;
SD Pav_sc0000095.1_g1690.1.mk;
SQ MEEKTSGNFYGGSLIVPSVQELAKKPITAIPARYIQPHHHEQQGHVMFNPDHDHAEIPFIDMQKLLSQELTDSESELAKLHFGCKEWGFFQLVNHGVSSSLMDKVKTEIQDFFNLAMEDKKKLWQTPGDVEGFGQAFVVSEDQKLDWADIFFMTTLPVEMRRPHLFPNVPSPFRSSPLIISSYIHILCVHLHTVSSLSKDRTSCTENFWIHDICEYFSKTDLMFTCRETLEVYSLELKNLAMTILSQMETALQMEAKELTKVGVQDYVKALFERKLQGKSFLDELGIKNKPKPTSPNGVQLMKCALLVEFILASFGKAMEEKASRSLFGGSLIVPSVQELAKKPIISIPPRYIQPHHHHHQQDQLIFNSDTEIPFIDMHKLLSQDSIDSESELAKL…
CP Cytoplasmic;
CP Nuclear;
MF oxidoreductase activity;
MF ion binding;
BP aging;
BP anatomical structure development;
BP response to stress;
BP biosynthetic process;
BP secondary metabolic process;
BP small molecule metabolic process;
BP lipid metabolic process;
BP reproduction;
BP developmental maturation;
CC intracellular;
CC cell;
CC cytoplasm;
//
SN 28;
SD Pav_sc0000102.1_g420.1.mk;
SQ MSEIPQTSVKLPMLDISQPILHPSSLSSLAEAFKTWGFLHITNHGISKDLFRKLYSLSNGLFSLPSDTKLKLGPFSSAKTYTPHFIASPFFESLRVSGPKFFESAQTSANVLFDQHNSEFSEILQEYGSKMAELSKKIVKITLMSLGDGLVKQFYESEFQNCHGYLRINNYSAPESLEVHEDEVEGLGMHTDMSCVTIVYQDEIGGLQVRSKEGKWMDISPCEGTLVVNIGDMFQAWSNEKLRSSEHRVILKQPANRFSLAFFWCFEDEKVIFAPDDVVGEENVRIYKPFVCLNYLKFRESNERGKFEKVGFTVRDFAGIKQQAKCDS;
CP Cytoplasmic;
MF oxidoreductase activity;
MF ion binding;
BP lipid metabolic process;
BP biosynthetic process;
BP small molecule metabolic process;
BP reproduction;
BP anatomical structure development;
BP response to stress;
BP secondary metabolic process;
BP aging;
BP developmental maturation;
CC intracellular;
CC cell;
CC cytoplasm;
CC organelle;
//
SN 29;
SD Pav_sc0000107.1_g100.1.mk ;
SQ MVSSDSVNSRVETLASSGIATIPKEYIRPKEELINIGDIFEQEKSTDGPQVPTIDLKEIDSENEKVRERCREELNKAAVDWGVMHLVNHGISDELMDRVRKAGKAFFDLPIEQKEKYANDQASGKIQGYGSKLANNASGQLEWEDYFFHLIFPEDKRDLSIWPQTPADYIEATAEYAKELRALATKVLRVLSLGLGLEEGRLEKEVGGLEELLLQMKINYYPVCPQPELALGVEAHTDVSALTFILHNMVPGLQLFYEGKWVTAKCVPNSIVMHIGDTIEILSNGKYKSILHRGMVNKEKVRISWAVFCEPPKEKIILKPLPETVSETEPPIFPPRTFAEHIQHKLFRKSQEALLNK;
CP Cytoplasmic;
MF oxidoreductase activity;
MF ion binding;
BP biosynthetic process;
BP secondary metabolic process;
BP small molecule metabolic process;
BP response to stress;
BP aging;
BP anatomical structure development;
BP lipid metabolic process;
BP reproduction;
BP developmental maturation;
CC intracellular;
CC cell;
CC cytoplasm;
CC organelle;
//
SN 30;
SD Pav_sc0000113.1_g730.1.mk ;
SQ MGEGADCMTIPVIDMQKFPDAEEYKKLREASEIWGCFRLINHKIPLSLMKEMKAVVRSLLDLPMEIKQQNKDVIAGSGYMAPSKVNPLYEALGLYDLGSPEAVHTFCSKLDASSQQGEIITKYAQAVYDQIVEIGHKLAESLGLVNVDFLKGWPCQFRINKYNFKPESVGSSGVQIHTDSGFLTILQDDENVGGLEVMDKAGAFVPVDPCPGTLLVNLGDVAQAWSNGRLCNVKHRVQCREATIRVSIATFLLGPKDKEAVEAPPEFVDSEHPRLYVPFTYEDYRKLRLSSKLQAGEALSLLRTTPS;
CP Cytoplasmic;
MF oxidoreductase activity;
MF ion binding;
BP lipid metabolic process;
BP biosynthetic process;
BP small molecule metabolic process;
BP response to stress;
BP reproduction;
BP aging;
BP developmental maturation;
BP anatomical structure development;
BP secondary metabolic process;
CC intracellular;
CC cell;
CC cytoplasm;
CC organelle;
//
SN 31;
SD Pav_sc0000119.1_g010.1.mk ;
SQ MVVTSSKGSEAVGVGSNYDRTSELKAFDDSKAGVKGLVDAGLAKVPRIFIHDQKMIINNEPISPNEGSGFGIPVISLEGIAKDAGQRAQVINQVRQASEKWGFFQVVNHEIPVQDLEEMIDGIRRFHEQEQAVKEEIYSRDYTKKVLYNTNFDLYHAPAANWRDTLSCVLAPQAPNLEELPSICRDVMVNYSEKVMSLGATLFELLSEVLGLKPNHLKDLGCAEGLFFLGHYYPACPEPELTMGTSQHSDSSFLTVLLQDQIGGLQVLHENQWVDVKPIHGALVINLGDMLQAS;
CP Cytoplasmic;
MF oxidoreductase activity;
MF ion binding;
BP biosynthetic process;
BP secondary metabolic process;
BP reproduction;
BP aging;
BP developmental maturation;
BP anatomical structure development;
BP response to stress;
BP small molecule metabolic process;
BP lipid metabolic process;
CC intracellular;
CC cell;
CC cytoplasm;
CC organelle;
//
SN 32;
SD Pav_sc0000119.1_g020.1.br ;
SQ MNSGLEKIQTVRRTNVPVKRSSRLTGKASLLHLKHYKLPDLMVSGNSRNQDRLQQLKAFDDSKAGVKGIVDGGITKIPPIFVRPTEDSAGDGPSSGQPTQTQFSIPVVDLGDTAGRHDDVVARVRRAAETVGFFQVVNHGIPKRVLEEMLKAARDFHELPREVKAEYYRREPGVTVKFVSNFDLYKSRFANWRDSLLCAMGPDPIDPQELPVVCRDITMEYSEQVDKLGVTLFELLSEALGLKSEHLIGMDCAKGPLIASHYYPPCPEPELTMGTSQHSDPSFLTILLQDHVGGLQVLCENQWIDVPPVAEALVVNIGDLLQLISNDKFISVNHRVLAKNEGPRVSVGCFFRHFSLENSSSSKLYEPIKELTSEENPPIYRQTTLYDFLMYYYKKG…
CP Cytoplasmic;
CP Mitochondrial;
CP Nuclear;
MF oxidoreductase activity;
MF ion binding;
BP biosynthetic process;
BP secondary metabolic process;
BP reproduction;
BP aging;
BP developmental maturation;
BP anatomical structure development;
BP response to stress;
BP small molecule metabolic process;
BP lipid metabolic process;
CC intracellular;
CC cell;
CC cytoplasm;
CC organelle;
//
SN 33;
SD Pav_sc0000119.1_g030.1.br ;
SQ MISGYTANGDRLQQLKAFDESKSGVKGIVDKGITKIPPIFVRPPEFSGGDKPSSGHRIRTQFSVPVVDLADTVGRRADVVAGVRRAAETVGFFQVVNHGIPKRVLDEMLAAASGFHELQREVKSEYYSRELLRKVKFGSNFDLYQSRFANWRDSLLCVMGPEPLDPQELPLICRDITMEYSENVHKMGVTLFELLSEALGLKPDHLIELDCAKGHLIISHYYPPCPEPELTMGTSKHSDPDFLTILLQDQIGGLQVLSENQWIDVPPVPGALVVNIGDLLQLVSNDRFKSVEHQVLANHAGPRVSIACFFTLHLHPSTRLYGPIKELLSEDCPPVYKETSLKDFIAYYDEKGLDGNSALTHFKCQRITLVQYVTSAIPIYTLQTAQLPMSLYNKLD…
CP Cytoplasmic;
MF oxidoreductase activity;
MF ion binding;
BP biosynthetic process;
BP secondary metabolic process;
BP reproduction;
BP aging;
BP developmental maturation;
BP anatomical structure development;
BP response to stress;
BP small molecule metabolic process;
BP lipid metabolic process;
CC intracellular;
CC cell;
CC cytoplasm;
CC organelle;
//
SN 34;
SD Pav_sc0000119.1_g050.1.br ;
SQ MGPEPLDPQELPDVCRDATMEYSDHVHKLGVTLFELLSEALGLKSDHLLGLDCAKGHDQIGGLQVLYENQWVDVPPVPGALVVNIGDLLQLVSNDRFKSVEHQVLANHAGPRVSVACFFTLNLYPATRLYGPIKELLSEDHPPLYRETSLQNFSAHYDGKGLDGNSALTRFKWQRQQ;
CP Extracellular;
CP Cytoplasmic;
MF oxidoreductase activity;
MF ion binding;
BP biosynthetic process;
BP secondary metabolic process;
BP reproduction;
BP aging;
BP developmental maturation;
BP anatomical structure development;
BP response to stress;
BP lipid metabolic process;
BP small molecule metabolic process;
CC intracellular;
CC cell;
CC cytoplasm;
//
SN 35;
SD Pav_sc0000119.1_g060.1.mk ;
SQ MDTSVLGHRTSSHDENQSKYDRAKELKAFDDTKAGVKGLVDAGTLHVPKIFIGPPNELITHFPTCHQPNLQVPVIDLQGINGDLQKQIVDEVRAASKTWGFFQVVNHEVPLTVLENMIQGVHKFHEQDLDVKKEFYTRDLERTVRFNSNFDLYQSRAVNWRDTLAFASAAVDQDPKQLPSVCRDAVIEYTKHVKSLGDQLFGLLSEALGLKPDHLRELECAKDYTLVCHYYPACPEPELTLGSSKHSDPSFLTILLQDQIGGLQVLHDNQWVNVHPISGGLVVNIADFLQAISNDKLQSVQHRVLANRAGPRVSIACFFTGEKTGALAKSYGPIKELISEENPPLYRHFLISEYYAKFFSQGLDEKSGLDHFRL;
CP Cytoplasmic;
MF oxidoreductase activity;
MF ion binding;
BP biosynthetic process;
BP secondary metabolic process;
BP reproduction;
BP aging;
BP developmental maturation;
BP anatomical structure development;
BP response to stress;
BP small molecule metabolic process;
BP lipid metabolic process;
CC intracellular;
CC cell;
CC cytoplasm;
CC organelle;
//
SN 36;
SD Pav_sc0000119.1_g070.1.br ;
SQ MDTSVLGHRTSSHDENQSKYDRAKELKAFDDTKAGVKGLVDAGTLHVPKIFIRPANELITDFPTCHQPNLQVPVIDLQGINGDLHKQIVDEVRAASKTWGFFQVVNHEVPLTVLENMIQGVLKFHEQDLDVKKEFYSRDREITVRFNSNFDLYKSRAANWRDTLAFASAVVDQDPKQLPSVCRDAVIEYTKHVKSLGDQLFGLLSEALGLKPDHLRELECAKDYAFVCHYYPACPEPELTLGSSKHSDPSFLTILLQDQIGGLQVLHDNQWVNVNPISGGLVVNIADFLQAISNDKLQSVQHRVLANRAGPRVSIACFFTGEKTGALAKSYGPIKELISEENLPLYRHFLISEYYGKFFSQGLDEKSGLDHFRL;
CP Cytoplasmic;
MF oxidoreductase activity;
MF ion binding;
BP biosynthetic process;
BP secondary metabolic process;
BP reproduction;
BP aging;
BP developmental maturation;
BP anatomical structure development;
BP response to stress;
BP small molecule metabolic process;
BP lipid metabolic process;
CC intracellular;
CC cell;
CC cytoplasm;
CC organelle;
//
SN 37;
SD Pav_sc0000138.1_g540.1.mk ;
SQ METKVLSSGFKYENLPEGYVRPESERPRLSEVSECENIPVINLASENRAQTVQQVGDACKSYGFFQVINHGVSTEAVEKMLGTATEFFSLPVEEKMKLYSDDPSKTMRLSTSFNVSKEKVHNWRDYLRLHCYPLDKYVPEWPSNPSSFKDIALSNGIYKSVWHRAITNTERARLSVASFLCPQDDALISPAKALTDDGSAAIYRGYTYTEYYKKFWTRDLNQEHCLELFKTDQ;
CP Cytoplasmic;
CP Nuclear;
MF oxidoreductase activity;
MF ion binding;
BP response to stress;
BP biosynthetic process;
BP secondary metabolic process;
BP small molecule metabolic process;
BP aging;
BP anatomical structure development;
BP reproduction;
BP developmental maturation;
BP lipid metabolic process;
CC intracellular;
CC cell;
CC cytoplasm;
CC organelle;
//
SN 38;
SD Pav_sc0000143.1_g470.1.mk ;
SQ MSSSAYKQQQQLPNMHGGATSAPPPTPSTQPNNLLSTSSGATADALSRLLHRLPPTLSLPKSRSPATCPPSISLSDVQANPSTLFSSSSQLGFFQLTNHSVPSQLANSAESEALSLFELPRHQKESFFPKCWPLGFEGDDDDEEDDGDALGESFCLDSSCSTESSTESTELCLTSLREFTRALEKVGLEIVELLCRSAGFENPLVKDDPTRFSSMMWISEGKKSPMVGRFYPHVVGLQYQIRSGQKYSLLADSGWVSVLPPVESILVTIGDIAQVWSNGKFKKVRGRAVASLGEGECRCISMSLLVILPIDSTSRVGPLVPISAVDGDHDEDRNDRDDDDGGNQNLNGKSDGENEGRLFKSFSLEDYAWRVYHERLFLKDPLDRYRFN;
CP Chloroplast;
CP Nuclear;
MF oxidoreductase activity;
MF ion binding;
BP reproduction;
BP aging;
BP biosynthetic process;
BP developmental maturation;
BP anatomical structure development;
BP response to stress;
BP lipid metabolic process;
BP small molecule metabolic process;
CC intracellular;
CC cell;
CC cytoplasm;
CC organelle;
CC cell wall;
CC plasma membrane;
CC external encapsulating structure;
//
SN 39;
SD Pav_sc0000143.1_g510.1.mk ;
SQ MNCPSDWPEPIVRVQSLSETGVFPDRYIKPPTQRPTPIFSNSDQATHTNIPTIDLRGLDHDHLRATTLGQISEACRDWGFFQVVNHGVSHGLMDRTQEVWRQFFHLPMELKQAYANSPKTYEGYGSRLGVEKGAILDWSDYYFLHYLPLCLKDYDKWPALPGYARVNFYPKCPQPDLTLGLSSHSDPGGMTVLSNATYKSVEHRVIVNPAKERLSLAFFYNPKSDIAIEPAKELVTPERPALYPPMTFNEYRLYIRLNGPRGKSQVDSLKSPRK;
CP Mitochondrial;
MF oxidoreductase activity;
MF ion binding;
BP biosynthetic process;
BP secondary metabolic process;
BP small molecule metabolic process;
BP response to stress;
BP aging;
BP anatomical structure development;
BP reproduction;
BP developmental maturation;
BP lipid metabolic process;
CC intracellular;
CC cell;
CC cytoplasm;
//
SN 40;
SD Pav_sc0000195.1_g040.1.mk;
SQ MAIPVIDFSKLGGEERAQTLAQLANGCEEWGFFQLVNHGISDELLERVKKVSSECFKLEREEEFKKSALVKSLNGQKETMTEYRTELKKLAERIMEVMDENLGLPRGYIKKAFNGGEEDNAFFGTKVSHYPPCPQPELVTGLRAHTDAGGVILLFQDDQVGGLQILKDGQWIDVQPLHNSIVINTGDQIEVLSNGLYKSVWHRVLATPTGNRRSIASFYNPSLKATIAPAPLLVEKANQEVDQAYPKFVFGDYLSIYAEQKFLPKEPRFQSVRAV;
CP Cytoplasmic;
MF oxidoreductase activity;
MF ion binding;
BP response to stress;
BP biosynthetic process;
BP reproduction;
BP aging;
BP developmental maturation;
BP anatomical structure development;
BP secondary metabolic process;
BP small molecule metabolic process;
BP lipid metabolic process;
CC intracellular;
CC cell;
CC cytoplasm;
CC organelle;
//
SN 41;
SD Pav_sc0000195.1_g960.1.mk;
SQ MGEVNPSCILSEEHRPKHVITEGEGIPLIDLSPITNREGLSADPNKAVEDLAAKIGEACRTWGFFTVINHGVPLGIRRRIMEVAREFFALPVEEKKKVSREDHNTAGFHNDEHSKDFKDWKEVYDFYVNDGMLMPASHELDDPEIVPWFTPWPENLPEFRETCEEYGGACEKLFFNLLELVSLSLGLPPKRLHGYFENQASFARLNYYPPCPKPELVLGTGGHKDPSALTVLAQEDVEGLDVLRKSDGAWIRVKPVPDSFVINVGDVLQVWSNDLYESVEHRAEVNAETERYSIPIFFHPSHDVTMKPLDELVDEQSPAKYPEYKAGKWLNLRMYNNYKKHGFYMRMTDYKVAA;
CP Cytoplasmic;
MF oxidoreductase activity;
MF ion binding;
BP reproduction;
BP lipid metabolic process;
BP biosynthetic process;
BP small molecule metabolic process;
BP anatomical structure development;
BP aging;
BP secondary metabolic process;
BP response to stress;
BP developmental maturation;
CC intracellular;
CC cell;
CC cytoplasm;
CC organelle;
//
SN 42;
SD Pav_sc0000200.1_g120.1.mk;
SQ MEGHLVGKSSSSKAETKASFTSALTLTQSGLPHVPQRYVLPPSQRPNPSSSRLSTTLPIVDLSPLQSPSLRPQIINNIRMASKEIGFFQVVNHGIPSSVMEDALSAANEFFNLPLEEKMLLGSDSVHAPVREKMGNYAKAVQVLQEQIMELVIESLGLNPKYLQEEVESGSQLVAVNCYPACPEPELALGMPPHSDYGSITILLQSCPGLQVKDQNSNWQTVPAIEGALLVQLGDQMEVLSNGHYKSVLHRATVSSEKSRLSIASLHSLSLDKKVGPAPMLVDKQHPQSYKEFSFRDFLDFITNNDIVKGRFIDTLKQN;
CP Mitochondrial;
CP Chloroplast;
CP Nuclear;
MF oxidoreductase activity;
MF ion binding;
BP aging;
BP anatomical structure development;
BP biosynthetic process;
BP secondary metabolic process;
BP small molecule metabolic process;
BP reproduction;
BP developmental maturation;
BP response to stress;
BP lipid metabolic process;
CC intracellular;
CC cell;
CC cytoplasm;
CC organelle;
//
SN 43;
SD Pav_sc0000212.1_g800.1.mk;
SQ MVVLHPVKPEGGPSRHTKQPNRNYKKTERGEYSAQSKPPYLIIGGSVSPEMENQIANGAVKAVRASALNCIDLSSSDIHQSVSLLKQASLDCGFFYVVNHGVSEKFMDEVFAQSRGLFSLPLSEKMKLLRNKNYRGYTPFLDEHLDHENQVHGDYKEGYYIGVELPEDDPEPEKKPFYGPNVWPAPDMLPGWRDSMEEYHRQCLEVAKAVARLVALALDLDIHFFDKPEMIGEAIATLRLLHYDGQISDPSNGIFGAGAHSDFGFLTFLATDDVVGLQICKDKDAKPQIWEYVPPIKGAFIVNLGDMLERWSNGIFKSTLHRVVGNGQDRYSIAYFIEPSHDCLVECLPTCKSEKNPPKFPPILCRTYLSQRYYDTHADLNVYDEHTK;
CP Cytoplasmic;
MF oxidoreductase activity;
MF ion binding;
BP biosynthetic process;
BP lipid metabolic process;
BP small molecule metabolic process;
BP secondary metabolic process;
BP response to stress;
BP aging;
BP anatomical structure development;
BP reproduction;
BP developmental maturation;
CC intracellular;
CC cell;
CC cytoplasm;
CC organelle;
//
SN 44;
SD Pav_sc0000212.1_g1660.1.mk;
SQ MKEMGIPVIDFDELNGEERSKTMDLLHQACEKWGFFQVENHGIDKQLMEKVKQLINKYYEENLKESFYKSEMAKSLEQDITSEKDWESSFFIWHRPTSNIEDIPNLSDDLRITMNEYIPQLIKMAEKLSELMCENLGLKKVYIKDAFCAGKGPSVGTKVAKYPQCPQPELVRGLREHTDAGGIILLLQDDQVPGLEFFKDGEWVAIPPSKNNRIFVNIGDQVEVLSNGRYKSVLHRVMADKNGSRLSIATFYNPAGDAIISPAPRLLYPNHVRFQDYLKFYATTKFSDKGRRFESMKQIAQ;
CP Cytoplasmic;
CP Nuclear;
MF oxidoreductase activity;
MF ion binding;
BP response to stress;
BP biosynthetic process;
BP reproduction;
BP aging;
BP developmental maturation;
BP anatomical structure development;
BP secondary metabolic process;
BP small molecule metabolic process;
BP lipid metabolic process;
CC intracellular;
CC cell;
CC cytoplasm;
CC organelle;
//
SN 45;
SD Pav_sc0000367.1_g290.1.mk ;
SQ MQPNRVSMANHFGDENQIQMKTMEKLISSRYKERPLPETYIFPPDARPGKLAVPLCNNIPVIDLGGGAEEASESDNRRTYIVEQILKASQEFGFFQVINHGISEHLLSETMGVFKELFEELPAEDKASLYSEDPNKSCRLFTSSSSGNYDGEDVHIWRDCLKHPCHPLEECKHFWPQKPIRYGELVGACSTQIISNGELKSAEHRAVTNSSEARISAGFFMMPSNDCLIEPAAALINASNPQLYKGFQYKDFFLNFSTKLGKTEQVLDRFKLQARSAS;
CP Cytoplasmic;
CP Nuclear;
MF oxidoreductase activity;
MF ion binding;
BP biosynthetic process;
BP secondary metabolic process;
BP small molecule metabolic process;
BP lipid metabolic process;
BP reproduction;
BP aging;
BP developmental maturation;
BP anatomical structure development;
BP response to stress;
CC intracellular;
CC cell;
CC cytoplasm;
//
SN 46;
SD Pav_sc0000379.1_g010.1.mk ;
SQ MLICSNDPDQQLKALQYLAYLVNHGVPDSVIERALNGISDFFDLTEEEKMDYEKKDSTDRIRWGLGFSPGDHEAVKREYLKVLPHPKFQGPAKPSGFREALEDYYQRDREVIINLAKAVSKTLGFEENYLEKEFELETGADVSAMNVYPPGFKPNTQIGLPAHYDPGYLVSLVQNVNGGLQLNYKQKWINVDMPSNALFINIGDHVEVLTNGKYKSPMHRVILNNEVRRVSVATVHGPSLDTFVKPAPEFVGESHPPAYRGMIYKDSLEANGYHEIDGKSCIAQLR;
CP Cytoplasmic;
MF oxidoreductase activity;
MF ion binding;
BP biosynthetic process;
BP secondary metabolic process;
BP small molecule metabolic process;
BP response to stress;
BP aging;
BP anatomical structure development;
BP reproduction;
BP developmental maturation;
BP lipid metabolic process;
CC intracellular;
CC cell;
CC cytoplasm;
//
SN 47;
SD Pav_sc0000379.1_g020.1.mk ;
SQ MREMGMQLLRGISKSLGLEECYIENKMKLESGYSIFGPNYYPALSQSSDDKNQIGQFPHRNPGLLVLLAQKVGAGLQIEHQKKWLNVDFPPSSIFVIIADHIEVRLRFSNF;
CP Cytoplasmic;
CP Mitochondrial;
MF oxidoreductase activity;
MF ion binding;
BP biosynthetic process;
BP secondary metabolic process;
BP small molecule metabolic process;
BP lipid metabolic process;
BP transport;
BP reproduction;
BP aging;
BP developmental maturation;
BP anatomical structure development;
CC intracellular;
CC cell;
CC cytoplasm;
CC cytoplasmic membrane-bounded vesicle;
CC organelle;
//
SN 48;
SD Pav_sc0000379.1_g050.1.br ;
SQ MREMGMQLLRGISKSLGLEECYIENKMKLELGYSVFGPNYYPALSQSSDDKNQIGQFPHRDPGLLVLLAQNVGGGLQIEHQKKWLNADFPPSSIFVIVADHIEILTNGKYKSLLHRVALNSEVERMSLPFFFGPSLDVTVKPEPEFVDDHNPPSYRQMTYKAYLESNDHHVIEARANLNQIRL;
CP Cytoplasmic;
CP Mitochondrial;
CP Nuclear;
MF oxidoreductase activity;
MF ion binding;
BP biosynthetic process;
BP secondary metabolic process;
BP small molecule metabolic process;
BP reproduction;
BP lipid metabolic process;
BP anatomical structure development;
BP response to stress;
BP aging;
BP developmental maturation;
CC intracellular;
CC cell;
CC cytoplasm;
CC organelle;
//
SN 49;
SD Pav_sc0000379.1_g060.1.mk ;
SQ MAETAPVLVNHRPFEPNPILSLHSIDSSIIKPHDSIAVVDDVEIPTVDYFMLFSDDLDERSKALEYIGHVCKDFGFFYLVNHGISDSVFEGVFKGISDFFNPTEIESRKQYEKKNPTDRIRWGLRSSPGENREYLKIIAHPQYHCPTKPAGFSESMEEYFKGLREVVQGLGKAVSKALGFEECYIEKAFNLGTGFDVSAMNLYPPNFISKGSIGVPDHTDPGFFVSLIQDVNGGLQVFSNDGNCINVNIPPNAIFINLGDHLE;
CP Extracellular;
CP Cytoplasmic;
MF oxidoreductase activity;
MF ion binding;
BP response to stress;
BP biosynthetic process;
BP secondary metabolic process;
BP small molecule metabolic process;
BP reproduction;
BP aging;
BP developmental maturation;
BP anatomical structure development;
BP lipid metabolic process;
CC intracellular;
CC cell;
CC cytoplasm;
//
SN 50;
SD Pav_sc0000379.1_g070.1.br ;
SQ MREMGIQLLRRISKSLGHEECYIEKKMKLESGYNILGPNFYQSLSRCSDDKNQIGQFPHQDPVLLVLIAQNVGGGLQIKHQGKWLNADFSTSSIGVLVADNIEILTNGKYKSLLHRVALNTTVERLSLPFFFEPSLDATVKPEPKFVDDRNPPSYRQMTYKEYLESNSQYHVIEAKANLINEALL;
CP Mitochondrial;
CP Nuclear;
MF oxidoreductase activity;
MF ion binding;
BP biosynthetic process;
BP secondary metabolic process;
BP small molecule metabolic process;
BP reproduction;
BP lipid metabolic process;
BP anatomical structure development;
BP response to stress;
BP aging;
BP developmental maturation;
CC intracellular;
CC cell;
CC cytoplasm;
//
SN 51;
SD Pav_sc0000409.1_g220.1.mk ;
SQ MATATKLLLTDLMSVANHVPSNYIRPISDRPNLSDVQISDASSIPLIDLKDLHGHNHSNIIKQIGLACQTDGLFQVKNHGVPEEMIKDMLSIASEFFNLPESERLKMYSDDPSKTTRLSTSFNVRTEKLSNWRDFLRLHCYPLEDYVQEWPSNPPSFREQVGEYCTSVRGLVISNGKYRSVLHRAVVNCNSERISIPTFYCPSPDAVIGPAKDLISHDQPAMYRNFTYAEYFEKFWNRGLATSCCLDLFKPNLQCMIMYANCAILY;
CP Extracellular;
CP Nuclear;
MF oxidoreductase activity;
MF ion binding;
BP biosynthetic process;
BP secondary metabolic process;
BP small molecule metabolic process;
BP response to stress;
BP reproduction;
BP aging;
BP developmental maturation;
BP anatomical structure development;
BP lipid metabolic process;
CC intracellular;
CC cell;
CC cytoplasm;
CC organelle;
//
SN 52;
SD Pav_sc0000409.1_g310.1.mk ;
SQ MATATKLLLTDLMSVVNHVPSNYIRPISDRPNLSDVQISDASSIPLIDLKDLHGHNHSNITKQIGLACQTDGFFQVKNHGVPEEMIKDMLSIASEFFNLPESERLKMYSDDPSKTTRLSTSFNVRTEKLSNWRDFLRLHCYPLEDYVQEWPNNPPSFREQVGEYCTSVRGLVIGNGKYRSVLHRAVVNCNSERISIPTFYCPSPDAVIGPAKDLISHDQPAMYRNFTYAEYFEKFWNRGLATSCCLDLFKPNL;
CP Extracellular;
CP Nuclear;
MF oxidoreductase activity;
MF ion binding;
BP biosynthetic process;
BP secondary metabolic process;
BP small molecule metabolic process;
BP response to stress;
BP lipid metabolic process;
BP aging;
BP anatomical structure development;
BP reproduction;
BP developmental maturation;
CC intracellular;
CC cell;
CC cytoplasm;
CC organelle;
//
SN 53;
SD Pav_sc0000410.1_g210.1.mk ;
SQ MIESNPPLLHHYGTLVRNPSNLVQVDQQRHIGGLVPAEECQLPLIDLHGLKSPDTRESLECSRAICRASSEWGFFQVLNHGISPELLQSMRREQLKLFAAPFERKATCGLLNNSYRWGTPTATRPTQYSWSEAFHIPVTKISEEACYGEDFGSLRGVMEEFAAAMSNLAKLLAGILANNLGHRKESKFTFREYRNQIQQDVQKLGHKVGLSRFLLQ;
CP Nuclear;
MF oxidoreductase activity;
MF ion binding;
BP lipid metabolic process;
BP biosynthetic process;
BP small molecule metabolic process;
BP response to stress;
BP reproduction;
BP aging;
BP developmental maturation;
BP anatomical structure development;
BP secondary metabolic process;
CC intracellular;
CC cell;
CC cytoplasm;
CC organelle;
//
SN 54;
SD Pav_sc0000431.1_g110.1.br ;
SQ MPSCSQTVAGIPVVDFSNADCLKPGTSSWLSARKDVCRALEELGCFMAILPSKVPPELQKTFFGAFDELFNFPVDTPEKPFRAGYITSSPAQKGIGIMNGKNPKETQEFTHHFWPDGNDQFRESVDLYARVMAEIDQAVTRMIWSNDRIRSCRHKVTLRENEVRYSFGLISVNKGVIQVPDELVDKEHPLRETLDKYSVELQEVTKYLWKLICENLGLNSEKLASMFEDGTQGLQIKNNGRWVPIKPVPVVNIGDIIEILSNGEHKGIEHRAVVNTERERLSIAGFLSRPGPGASRVMGLTPHSDAVGLTLLIQVNDVQGLQIKNNGRWVPIKPVPGALIVNIGDIIEILSNGEYKSIEHRAVVNTERERLSIAGFHSPNMMTMIGPMPDLVKKAA…
CP Cytoplasmic;
CP Mitochondrial;
MF oxidoreductase activity;
MF ion binding;
BP aging;
BP anatomical structure development;
BP reproduction;
BP biosynthetic process;
BP developmental maturation;
BP response to stress;
BP lipid metabolic process;
BP small molecule metabolic process;
BP secondary metabolic process;
CC cell;
CC intracellular;
CC cytoplasm;
CC organelle;
//
SN 55;
SD Pav_sc0000465.1_g550.1.mk ;
SQ MAESSSTISKPKIELGSKTVQELLLLPKGEQQVPEKYIYKVGAPDASSVQLKDIPVIDLGLLLTPSSTTQQQLENFRSALTTWGCFQAINHGMTPEFLDEVREMTKQFFALPLEEKQKYSREVNDIQGYGNDMVISQQQTLDWTDRLYLSVYPEEHRKLKLWPQNPESLRGTLEQYSRKLQVVTKTVLVAMARSLNLDDNCFWEQYGEKGKMDVRFNLYPPCSRPDVVLGLKPHADGTIITLLLQDKQVEGLQFLKDDQWFRAPIVPDALLINVGDLAEILSNGILKSPVHRVLTNPDKERISLAALCLPELDKETEPLESLVNESTPKLYKKVKNYDRTYFDYYQQGRRPIEASKI;
CP Cytoplasmic;
MF oxidoreductase activity;
MF ion binding;
BP aging;
BP anatomical structure development;
BP biosynthetic process;
BP secondary metabolic process;
BP small molecule metabolic process;
BP response to stress;
BP reproduction;
BP developmental maturation;
BP lipid metabolic process;
CC intracellular;
CC cell;
CC cytoplasm;
CC organelle;
//
SN 56;
SD Pav_sc0000465.1_g590.1.mk;
SQ MAESSSTIAKPKIELGSKTVQELLLLAEGEQVPENYIHKVGAPYASSVQLKDIPVIDLGLLLTPSSITQQQLDNFQSALTTWGCFQVINHGMTPEFLDKVREMTKQFFALPVEEKQKYLRHAQVNDIQGYGNDTVFSEQQRLDWSDRLYLSVYPEEHRELKFWPQNPKSFSETLDQYTTKLQVVTKTVLEAMARSLNLDVNCFWDLYGEQGRMDLRFNFYPPCSRPDVVLGVKPHSDSSLITLLLQDKQVEGLQFLKDDQWFRAPIIPEALLINVGDQAEILSNGILKSPVHRVVINPDTERISLAAFCMPESDKEIEPLESLVNESTQRLYKKMKNYESIYFEYYQQGRRPIEASKI;
CP Cytoplasmic;
MF oxidoreductase activity;
MF ion binding;
BP aging;
BP anatomical structure development;
BP biosynthetic process;
BP secondary metabolic process;
BP small molecule metabolic process;
BP response to stress;
BP reproduction;
BP developmental maturation;
BP lipid metabolic process;
CC intracellular;
CC cell;
CC cytoplasm;
CC organelle;
//
SN 57;
SD Pav_sc0000465.1_g780.1.br;
SQ MEMAESSTIAKKELGSKTVQELLAKGKGKGEKVPDKYIHKVTDGGIGNPSASSAALMDIPVIDLGLLLTPSSITAQQLDKLRSALTTWGCFQVINHGMTLEFLDKVREMAKQFFALPVEEKQKYLRQVNDTEGYGSDMVFSEQQTLDWTDRIYLSVYPEDRRKFKFWPQNPKSFSETLDQYTMKLQVVTKTVLEAMARLLNLDDNCFRDLYVEHGKMDVRFNLYPPCSRPDVVLGVKPHADGTIITLLLQDKQVEGLQFLKDDQWFRSPIVPEALLINVGDQAEILSNGKFKSPIHRVVINPDKERISLAAFCIPKSDKEIEPFESLINESTPRLYKKVKDYSGIFFEYHYQQGRRPIEAAKI;
CP Cytoplasmic;
MF oxidoreductase activity;
MF ion binding;
BP aging;
BP anatomical structure development;
BP biosynthetic process;
BP secondary metabolic process;
BP small molecule metabolic process;
BP response to stress;
BP reproduction;
BP developmental maturation;
BP lipid metabolic process;
CC intracellular;
CC cell;
CC cytoplasm;
CC organelle;
//
SN 58;
SD Pav_sc0000465.1_g880.1.br;
SQ MDMAAKIELGSQTVQELLGKGKGEQVPDKYIHKVTDGGIGNPSASSAALMDIPVIDLGLLLTPSSITAQQLDKLRSALTTWGCFQVINHGMTPEFLDEVREMTKQFFALPVEEKQKYLRKVNDIQGYGNDMVFSEQQTLDWSDRLYLSVYPEEHRKLKFWPQNPKSFSETLDQYTTKLQVVTKTVLEAMARSLNLDVNCFRDLYGEQGKMDARFSFYPPCSRPDVVLGVKPHADGTIITLLLQDKQVEGLQFLKDDQWFRAPIVPEALLINVGDQAEILSNGIFKSPVHRVVTNPDKERISLAAFCIPESDKDIEPFESLVNESKPRLYKKVKNYVGIYFEYYQQGRRPIEAAKI;
CP Cytoplasmic;
MF oxidoreductase activity;
MF ion binding;
BP aging;
BP anatomical structure development;
BP biosynthetic process;
BP secondary metabolic process;
BP small molecule metabolic process;
BP response to stress;
BP reproduction;
BP developmental maturation;
BP lipid metabolic process;
CC intracellular;
CC cell;
CC cytoplasm;
CC organelle;
//
SN 59;
SD Pav_sc0000491.1_g490.1.mk;
SQ MVVPSPSPIRTKKTKAVGIPTIDLSNYNRSKLSEQIVEACEEYGFFKVVNHGVPKEVIGRMEAQGADFFAKPAMEKQRAGPACPFGYGCKNIGRNGDMGELEYLLLQTDPLSVSERSNAISNDPTKFKSKLSEQIVEACEEYGFFKVVNHGVSKEVIGRMEAQGADFFAKPAMEKQRAGPACPFGYGCKNIGRNGDMGELEYLLLQTDPLSVSERSNAISNDPTKFKYALTNGRFVSVRHRALANSVMKPRMSMVYFGAPPLNAWMSPLPEMVSPEKPSLYKPFTWGEYKKAAYTTRLGDSRLDLFKINNNNHTCNDQIPCPCLDNLVQ;
CP Cytoplasmic;
MF oxidoreductase activity;
MF ion binding;
BP lipid metabolic process;
BP biosynthetic process;
BP small molecule metabolic process;
BP secondary metabolic process;
BP reproduction;
BP aging;
BP developmental maturation;
BP anatomical structure development;
BP response to stress;
CC intracellular;
CC cell;
CC cytoplasm;
CC organelle;
//
SN 60;
SD Pav_sc0000493.1_g020.1.br;
SQ MNAIAPSSENEKEPSNRIVQGKVAPVMEYIVNVVSWGSLVLSNGRYKSVHQSAVINKVEPRLSLTMFYGPKKDTVIGRIEDLIDEEHPPLYRSYKYAEFFEEFYKQEGKRSRGGLGNKAHQAIMMVTGRILKEPSNRIVQGKVAPVMEYIVNVVSWGSLVLSNGRYKSVHQSAVINKVEPRLSLTMFYGPKKDTVIGRIEDLIDEEHPPLYRSYKYAEFFEEFYKQEGKRRLVKEAFELRN;
CP Cytoplasmic;
MF oxidoreductase activity;
MF ion binding;
MF methyltransferase activity;
BP biosynthetic process;
BP secondary metabolic process;
BP small molecule metabolic process;
BP reproduction;
BP lipid metabolic process;
BP anatomical structure development;
BP signal transduction;
CC intracellular;
CC cell;
CC cytoplasm;
CC organelle;
//
SN 61;
SD Pav_sc0000549.1_g700.1.mk;
SQ MNSLVSIVHPSQVTTIDVTQLHHDSHTKPLVVKSIHDACQKMGFFQVINHGISKEVTENALGSLSKFFDLPMDQKNIFLSDDVRKPVRFVTNSRDMIKLYANPVED;
CP Mitochondrial;
CP Nuclear;
MF oxidoreductase activity;
MF ion binding;
MF methyltransferase activity;
BP biosynthetic process;
BP reproduction;
BP cell morphogenesis;
BP lipid metabolic process;
BP growth;
BP small molecule metabolic process;
BP anatomical structure development;
BP response to stress;
BP secondary metabolic process;
BP aging;
CC intracellular;
CC cell;
CC cytoplasm;
//
SN 62;
SD Pav_sc0000549.1_g720.1.mk;
SQ MEAIVESLGLPPTYLRSSLEKGMHMIVDHTIITILLESMSGLEIMDSNDNNAWKSVLATGGTLKVLIGNHLEVLSNGLYKSVFHRVISNAQMSRVSIGSCLSFPMEEMVEPAMELVDEQQPKRYRASSLEEYIKFLSSKADKSYIESLKI;
CP Plasmamembrane;
CP Cytoplasmic;
MF oxidoreductase activity;
MF ion binding;
BP reproduction;
BP aging;
BP biosynthetic process;
BP developmental maturation;
BP anatomical structure development;
BP secondary metabolic process;
BP small molecule metabolic process;
BP response to stress;
BP lipid metabolic process;
CC intracellular;
CC cell;
CC cytoplasm;
CC organelle;
//
SN 63;
SD Pav_sc0000549.1_g730.1.mk;
SQ MNSLVPVLHPSQVTTIDVTQLHHDSHTRSVVIKTIHDACQKMGFFQVKNHGVSKEVTENGLGSLSKFFDLPMDQKTIFLSDDVNKPVRFGTFPIDNLDRVSREFIKIYAYPIDDWIGSWPHNPMDFRENLGKYAMKVKRLSLDILGAIMESLGLSPTYLRSSLEQGMHMIVGNRYPQCSPSSNILGIASHTDHTIITILLESMSGLEIMDFSDNNAWKSVPETEGTLKVLVGNHLEVLSNGLYRSVFHRVTPSAQMSRVSIGSFLSLPMEEMVEPAMELVDEEHPKAYRASSLDEYIKFLSTKAEKSYIESLKI;
CP Cytoplasmic;
CP Mitochondrial;
MF oxidoreductase activity;
MF ion binding;
BP biosynthetic process;
BP secondary metabolic process;
BP small molecule metabolic process;
BP response to stress;
BP reproduction;
BP aging;
BP developmental maturation;
BP anatomical structure development;
BP lipid metabolic process;
CC intracellular;
CC cell;
CC cytoplasm;
CC organelle;
//
SN 64;
SD Pav_sc0000549.1_g850.1.mk ;
SQ MALQIEDQYVESLSSMGHNLSVKNFIWSTEEWPEINHDDFADADDIPVISLQGVLDGRKNPNYDKVCQVMVKACEKWGFFKLVDHGVALETIESFMGSLNGLFDLPMEQKLKGVRSASLPLGYCATNPDYGKNLPWAEILQLLQSPQQVVGFATKAWTNGRLRSVVHRAVVNKEKNRLSAAYFMSPGNSALIECPPELMDPKTNPKKYQPFTWGDFKKELLVQKRVVGKTALERYLISK;
CP Cytoplasmic;
MF oxidoreductase activity;
MF ion binding;
BP biosynthetic process;
BP secondary metabolic process;
BP small molecule metabolic process;
BP reproduction;
BP lipid metabolic process;
BP anatomical structure development;
BP response to stress;
BP aging;
BP developmental maturation;
CC intracellular;
CC cell;
CC cytoplasm;
CC organelle;
//
SN 65;
SD Pav_sc0000583.1_g270.1.mk ;
SQ MAPALVDYAAAEKELYEFDGLKIGVKGLVDAGVTHIPRFFIHPPECRANHSSTPQNSGADGFEIPVIDLEGFNENDDRRVKMVNAMRYACATWGFFQIVNHGVPVAVMEEMVESIRRFHEQPQEAKMEWYSRDFSRKVNYYSSGDIKGRAKPVPAEWKDTLSCRAADDQWDFDALPELCRHEMKEYMKNMIDLQEKLSELMSEALGLSKDHLSSTGYLKSIKLSGHYYPVCPEPDLTLDTIKHSDPSLLTLVLQDKGNGLQVLHNDQWVDIPAVDGAFVANIGDFMQLLSNDKFMSVEHRVLATPLGRPRISAVSFFLPCAKDRIKPCGPIKELLSDNSPPIYRITSYEEFMSHYRVVGQIGGRALPHFKL;
CP Cytoplasmic;
MF oxidoreductase activity;
MF ion binding;
BP biosynthetic process;
BP secondary metabolic process;
BP reproduction;
BP aging;
BP developmental maturation;
BP anatomical structure development;
BP response to stress;
BP small molecule metabolic process;
BP lipid metabolic process;
CC intracellular;
CC cell;
CC cytoplasm;
CC organelle;
//
SN 66;
SD Pav_sc0000583.1_g300.1.br ;
SQ MAPALVDYTAAEKELYEFDDLKIGVKGLVDAGVTHIPRFFIHPPECRGNNSSAPQNNGADGVEIPVIDLEGFNENDDRRVKMVNAIRYACATGGFFQIVNHGVPVAVMEEMVESIRRFHEQPQEAKMEWYSRDFSRKVNYFSSGDIKGRAKPVPAEWRDTLSCRAADDQWDFDALPELCRREMKEYLKNMIDLQEKLSELMSEALGLSKDHLSSTGYLKPMRLSSHYYPVCPEPDLTLGTIKHSDPSLLTLVLQDKGNGLQVLHNDQWVDIPAVDGAFVANIGDFMQLLSNDKFKSVEHRVLATSLGKPRISAATFFLPCAKDIHKPCGPIKELLSDNSPPIYRITSYAEFMLLC;
CP Cytoplasmic;
MF oxidoreductase activity;
MF ion binding;
BP biosynthetic process;
BP secondary metabolic process;
BP reproduction;
BP aging;
BP developmental maturation;
BP anatomical structure development;
BP response to stress;
BP small molecule metabolic process;
BP lipid metabolic process;
CC intracellular;
CC cell;
CC cytoplasm;
CC organelle;
//
SN 67;
SD Pav_sc0000583.1_g330.1.mk ;
SQ MAPALVDYTAAEKELYEFDDLKIGVKGLVDAGVTHIPRVFIPPPECRANHSSTPQNNGADGFEIPVIDLEGFNENDDRRVKMVNAMRYACATWGFFQIVNHGVPVAVMEEMVESIRRFHEQPQEAKMEWYSRDFSRKVNYYSSGDIKGRAKPVPAEWKDTLSCRAADDQWDFDALPELCRREMKEYMKNMIDLQEKLSELMSEALGLSKDHLSSTGYLKPMRLSSHYYPVCPEPDLTLGTIKHSDPSLLTLVLQDKGNGLQVLHNDQWVDIPAVDGAFVANIGDFMQLLSNDKFKSVEHRVLATSFGKPRISAVSFFLPCAKDMHKPCGPIKELLSDNSPPIYRITSYAEFMSHYRVVGQIGGRALPHFKL;
CP Cytoplasmic;
MF oxidoreductase activity;
MF ion binding;
BP biosynthetic process;
BP secondary metabolic process;
BP reproduction;
BP aging;
BP developmental maturation;
BP anatomical structure development;
BP response to stress;
BP small molecule metabolic process;
BP lipid metabolic process;
CC intracellular;
CC cell;
CC cytoplasm;
CC organelle;
//
SN 68;
SD Pav_sc0000583.1_g350.1.br ;
SQ MAPALVDYTTAEKELYEFDDLKIGIKGLVDAGVTHIPKFFIHPPECRANNSSTRQNNGYDGVEIPVIDLEGFNENDDRRVKMVSAIRYACATWGFFQIVNHGVPLAIMEDMMESIRRFHEQPQEAKMEWYSRDFSRKVNYYSSGDIKGRAKPVQAEWRDTLSCRAADDQWDFDALPELCRREMKEHMKNMIDLQEKLSELMSEALGLSKDHLSSNGYLKSIRLSGHYYPACPEPDLTLGTIKHSDPSLLTLVLQDKSNGLQVLHNDQWVDVPAVDGAFVANIGDFMQLLSNDKFKSVEHRVLATSLGKPRISAATFFLPCAKDIHKPCGPIKELLSDNSPPIYRITSYAEFMSHYRVVGQIGASVMPGSVHHPKNGKAHAKAHPILLATTEPDITE…
CP Cytoplasmic;
CP Nuclear;
MF oxidoreductase activity;
MF ion binding;
BP biosynthetic process;
BP secondary metabolic process;
BP reproduction;
BP aging;
BP developmental maturation;
BP anatomical structure development;
BP response to stress;
BP small molecule metabolic process;
BP lipid metabolic process;
CC intracellular;
CC cell;
CC cytoplasm;
CC organelle;
//
SN 69;
SD Pav_sc0000583.1_g380.1.br ;
SQ MEDGSQPKYDRVKEVKEFDETRAGVKGLVDSGVTKVPRFLIHPPQSLLSSTTANIQFQVPVIDFDGFDHDFRRVQIVKEIREASETWGFFQMVNHGVPDTVIGNMIEAIRQFHEQPEEVKMELYSRDSKQRVRFYCNGDLLVSKAANWRDSIGFDFQDGPLDPETFPSVCREPVQEYMKHLINLREVLSGLLSEALGLSTDHLERIDCMKTENLVCHYYPSCPEPELTLGATKHSDPSSLTVLLQDNLGGLQVLHQGHWVDVPPAHGALVANIGDLMQLITNDKFKSVEHRVLAGRVGPRISAACFFYPSATHRFKPYGPIKEFVSNNLPIYRETHVGEYLAYYRSKGLDGNSALPHFKLA;
CP Cytoplasmic;
MF oxidoreductase activity;
MF ion binding;
BP reproduction;
BP aging;
BP biosynthetic process;
BP developmental maturation;
BP anatomical structure development;
BP secondary metabolic process;
BP response to stress;
BP small molecule metabolic process;
BP lipid metabolic process;
CC intracellular;
CC cell;
CC cytoplasm;
//
SN 70;
SD Pav_sc0000583.1_g400.1.mk ;
SQ MEKLISNRSDLQSVPESYILPPGTRPGNVQVSIFENIPVIDFHQLGTDKAQLIKQITEAAKEFGFFQLINHGVPDNLLHNVMNVGKEFFELPSEDKASLYSEDAREVFGSYSVEIISNGKLSSAAHRVVTNNKVSRTTVTSFIHPSSTCHIEPAKALVMDFNPLYKAFIYKDFVSTYITDTQERVSPLERYKFQI;
CP Cytoplasmic;
CP Nuclear;
MF oxidoreductase activity;
MF ion binding;
BP biosynthetic process;
BP secondary metabolic process;
BP small molecule metabolic process;
BP reproduction;
BP aging;
BP developmental maturation;
BP anatomical structure development;
BP response to stress;
BP lipid metabolic process;
CC intracellular;
CC cell;
CC cytoplasm;
//
SN 71;
SD Pav_sc0000583.1_g460.1.mk ;
SQ METLLDQKLVSSWFDVQSVPQTYVHPPEKRPGKLNVPLCKHIPVVDLGSHDPRDTIHRISKASEEFGFFQVINHGVPIKLIDDTMSVFKEFHALPQKDKAIEGSKDPSRSCKLYTSSENYANEEVHYWRDVLTHPGHPFEHYIQFWPEKPTRYREVVKAYLEEMISNSKFKGAEHRVVTNSRVARTTIAYLIHPSNESLIAPAKSLCNPPLYRSMKFKEFLRNFKSKAANAEAVLKVISLSNLTEPIDHNLYISICGTITPMFQPHTDHLFMAPKQKHLYKFDQALPPIKNQVNSYYQPPLPSPDSSFPVLAIVVLSIMATAFLLVSYYVIVVKFCSNWYQIDLLSRFPIFRARETEDLLTAFSPSIWNRGLDESVIRGIPTVQFKGGEVEDRNVC…
CP Cytoplasmic;
CP Nuclear;
MF ion binding;
MF oxidoreductase activity;
MF ligase activity;
BP cellular protein modification process;
BP response to stress;
BP cell death;
BP biosynthetic process;
BP secondary metabolic process;
BP small molecule metabolic process;
BP anatomical structure development;
BP catabolic process;
BP signal transduction;
BP neurological system process;
CC cell;
CC plasma membrane;
CC intracellular;
CC cytoplasm;
CC nucleus;
CC organelle;
CC endoplasmic reticulum;
//
SN 72;
SD Pav_sc0000583.1_g550.1.mk ;
SQ VGACSTQVREVALNILQLISEGLGLEPGYFRDELSQVSLLSVNNYPPCPDPSLTLGLPKHCDPNLITILLQRDVNGLQVFKDGEWIGVEPLPNALVVNIGYQLQIISNGKLKCAEHRAVTNSRSARTSAAFFFTPSPDCLIKPAGALINASNPQLYKAFQYKEFFTNYAMKQGQTDIVLEPFKLQA;
CP Extracellular;
CP Cytoplasmic;
MF oxidoreductase activity;
MF ion binding;
BP reproduction;
BP lipid metabolic process;
BP biosynthetic process;
BP small molecule metabolic process;
BP anatomical structure development;
BP secondary metabolic process;
BP response to stress;
BP aging;
BP developmental maturation;
CC intracellular;
CC cell;
CC cytoplasm;
CC organelle;
//
SN 73;
SD Pav_sc0000583.1_g620.1.br ;
SQ MADFTRCNGLQVFKDGEWIGVEPLPNALVVNIGYQLQIISNGKLKCAEHRAVTNSRSARTSAAFFFTPSPDCLIKPAGALINASNPQLYKAFQYKEFFTNYAMKQGQTDIVLEPFKLQA;
CP Extracellular;
CP Cytoplasmic;
CP Nuclear;
MF oxidoreductase activity;
MF ion binding;
BP biosynthetic process;
BP reproduction;
BP aging;
BP developmental maturation;
BP anatomical structure development;
BP secondary metabolic process;
BP small molecule metabolic process;
BP response to stress;
BP lipid metabolic process;
CC intracellular;
CC cell;
CC cytoplasm;
CC organelle;
//
SN 74;
SD Pav_sc0000638.1_g630.1.mk ;
SQ MASESYPPPFRSLNNSTQIVDSDEKANPVHDLEDPIPLVDLQSLKLGKQLGEACEQWGIFRLVNHGVPPTLLSQLQDHAETFFSLPFESKQSLITSPLSYFWGTPALTPTGAALYRKGTLENINLVEGFNVPIAQLNQFQADNHIVASLSLVLEEYGKHLARLATTIFEAMLKNLGLDPIESKSNLSNSTGSVRVYRYPRCSNSNSAWGLDVHTDSSVVSILIQDDVGGLEVLKDNDWFTVKPIPNTLIINLGDMMQAISDDKYKSVTHRVKVNKNKERISICYFVFPGEGSVIRSSKYKPFTYSDFQEQVQQDIKTVGYKVGLEKFKISEAV;
CP Cytoplasmic;
CP Nuclear;
MF oxidoreductase activity;
MF ion binding;
BP lipid metabolic process;
BP biosynthetic process;
BP small molecule metabolic process;
BP response to stress;
BP secondary metabolic process;
BP reproduction;
BP anatomical structure development;
BP aging;
BP developmental maturation;
CC intracellular;
CC cell;
CC cytoplasm;
CC organelle;
//
SN 75;
SD Pav_sc0000652.1_g1120.1.mk;
SQ MATATKLLLTDLMSGVNHVPSNYIRPISDRPNLSDVQISDASSIPLIDLKDLHGHNHSNIIKQIGLACQTDGFFQVKNHGVPEEMVKDMLSIAREFFKLPESERLKMYSDDPSKTTRLSTSFNVRTEKLSNWRDFLRLHCYPLEDYVISNDKYKSVLHRAVVNCNSERISIPTFYCPSPDAVIGPAKDLISHDQPAMYRNFTYAEYFEKFWNRGLATECCLDLFKPN;
CP Mitochondrial;
CP Nuclear;
MF oxidoreductase activity;
MF ion binding;
BP biosynthetic process;
BP secondary metabolic process;
BP small molecule metabolic process;
BP response to stress;
BP reproduction;
BP lipid metabolic process;
BP anatomical structure development;
BP aging;
BP developmental maturation;
CC intracellular;
CC cell;
CC cytoplasm;
CC organelle;
//
SN 76;
SD Pav_sc0000702.1_g200.1.mk ;
SQ MGSILESSTTENEEIEIQYLQKGVRHLCEKGLTRVPSKYILPINERPNLGDTRVNAGNLNLKLPVIDFTQFQGSDRCQAIHSLEKACREFGFFQLVNHGIKDDDILRMVDVSRRFFELPFDERAKYMSKDMASPARYGTSFNQSNDKVFCWRDFLKLSCQPLEDTVPFWPSSPGDLREAVVNYSKSTNFLYLMLMEAILESLGLEETTEGAERKSRSIEEFEDGSQLIVANCYPACPEPDLTLGMPPHSDYGLLTLLLQDEVEGLQIQHEGRWVTVEPLPNSFVVNVGDHLEIFSNGRYKSVLHRVLVNSCKSRISVASLHSLPFNSMVRPSPKLIDEANPTRYKDTDFATFLRFVSSHDMNAKTFLESRKLTA;
CP Cytoplasmic;
CP Nuclear;
MF oxidoreductase activity;
MF ion binding;
BP aging;
BP anatomical structure development;
BP biosynthetic process;
BP secondary metabolic process;
BP small molecule metabolic process;
BP response to stress;
BP reproduction;
BP developmental maturation;
BP lipid metabolic process;
CC intracellular;
CC cell;
CC cytoplasm;
CC organelle;
//
SN 77;
SD Pav_sc0000704.1_g020.1.mk ;
SQ MNIHLSVSSHHLIPLDFKSLVTLPNSHTWAPSSSDHHPFPDSVPVIDLSDPNATPLVRLASEKWGVFQVTNHGVPMNLIKQTQLQTHRLFALPRDQKLRVLRSPDGFTGYGSARISDNFPKLMWSEGFSMMGSPLEHASQLWPRHHANFCNVMEEYQKEMKGLAAKLIELMLRSLGLNNEDAKWLRHPRSLLQLNSYPVCPDPTRAMGLAPHTDSSLLTLLYQTTTGGLQVLVDGVLWAPVYPTAGALVVNVGDLMHILSNGRFKSAVHRAIVNKVHHRISIAYFYGPPWDVKISPLTKLIDHDHPPLYHPVTWREYLGYKATHFNKALELIRNDGGEIQAN;
CP Mitochondrial;
MF oxidoreductase activity;
MF ion binding;
BP lipid metabolic process;
BP biosynthetic process;
BP small molecule metabolic process;
BP secondary metabolic process;
BP response to stress;
BP aging;
BP anatomical structure development;
BP reproduction;
BP developmental maturation;
CC intracellular;
CC cell;
CC cytoplasm;
//
SN 78;
SD Pav_sc0000714.1_g280.1.br ;
SQ MVATSTNEVPGIANYDRKSEVKTFDDTKEGVKGLVDAGITQVPRIFHLPVDQYPINITCDSEPTKTQLRIPVLDLEGLEYDNNPTKRKEIVAKVAEASETWGFFQIANHGIAVDVLEEIKNGVRGFFEQDTEVKKELYTRDHFRPMIYNSNFDLYSAPATNWRDTFLCNMAPNPPKPEDLPQVCRDILVEYSKQVMKLGKLLFELLSEALGLKPSHLNDMDCSLGLQVLGHYYPPCPQPELTLGASKHADNDFITVLLQDHIGGLQVLHQNKWIDVLPVPGALVVNIGDLLQASITIILIPLLYFLISNDRFRSVEHRVLANRAGGPRVSVASFFSTGFLALPQIYGPIKELLSEDNLPKYRETTLKDFNAYFHNKGLDGTSALTHFKL;
CP Cytoplasmic;
MF oxidoreductase activity;
MF ion binding;
BP reproduction;
BP aging;
BP biosynthetic process;
BP developmental maturation;
BP anatomical structure development;
BP secondary metabolic process;
BP response to stress;
BP lipid metabolic process;
BP small molecule metabolic process;
CC intracellular;
CC cell;
CC cytoplasm;
//
SN 79;
SD Pav_sc0000714.1_g330.1.br ;
SQ MVATSTNEVPGIANYDRKSEVKTFDDTKEGVKGLVDAGITQVPRIFHLPVDQYPINSTCDSELTKTQLRIPVIDLEGLEYDNNPTKRKEIVAKVAEASETWGFFQIANHGIAVDVLEEIKNGVRGFFEQDTEVKKELYTRDHFRPMIYNSNFDLYSAPGANWRDTFLCNMAPNPPKPEDLPQVCRDILVEYSKQVMKLGKLLFELLSEALGLKPSHLNDMDCSLGLQVLGHYYPPCPQPELTLGASKHADNDFITVLLQDHIGGLQVLHQNKWIDVLPVPGALVVNIGDLLQASFLALPQIYGPIKELLSEENLPKYRETTLKDFNAHFHNKGLDGTSALTHLKLL;
CP Cytoplasmic;
MF oxidoreductase activity;
MF ion binding;
BP reproduction;
BP aging;
BP biosynthetic process;
BP developmental maturation;
BP anatomical structure development;
BP secondary metabolic process;
BP response to stress;
BP small molecule metabolic process;
BP lipid metabolic process;
CC intracellular;
CC cell;
CC cytoplasm;
//
SN 80;
SD Pav_sc0000714.1_g350.1.br ;
SQ MKLGKLLFELLSEALGLKPSHLNDMDCSLGLQLIGHYYPPCPQPELTLGASKHADNDFITVLLQDHIGGLQVLNQNKWIDVLPVPGALVVNIGDLLQASFLALPQIYGPIKELLSEENLPKYRETTLKDFNAHFHNKGLDGTSALTHFKL;
CP Extracellular;
MF oxidoreductase activity;
MF ion binding;
BP reproduction;
BP aging;
BP biosynthetic process;
BP developmental maturation;
BP anatomical structure development;
BP secondary metabolic process;
BP lipid metabolic process;
BP small molecule metabolic process;
BP response to stress;
CC intracellular;
CC cell;
CC cytoplasm;
//
SN 81;
SD Pav_sc0000714.1_g410.1.br ;
SQ MVGTNTNEVPTNYDRKSELKAFDDTKEGVKGLVDSGITVVPRIFHQPPDQYSINNNFDSEATQFSVPVIDLEGLEFDRPTKRKEIVTKVGEASETWGFFQIVNHGIPIDVLEEIKDGVPPKPEDLPQVCRDILVEYSKQVMKLGKLLFELLSEALGLKPSHLNDMDCSLGLQVLGHYYPPCPQPELTLGASKHADSDFITVLLQDHIGGLQVLHQNKWIDVLPVPGALVVNIGDLLQLISNDRFRSVEHRVLANRAGGPRVSVASFLALPQIYGPIKELLSEDNLPKYRETTVKEYNAHFYNKGLDGTSALTHFKL;
CP Cytoplasmic;
MF oxidoreductase activity;
MF ion binding;
BP reproduction;
BP aging;
BP biosynthetic process;
BP developmental maturation;
BP anatomical structure development;
BP secondary metabolic process;
BP response to stress;
BP small molecule metabolic process;
BP lipid metabolic process;
CC intracellular;
CC cell;
CC cytoplasm;
CC organelle;
//
SN 82;
SD Pav_sc0000714.1_g430.1.br ;
SQ MVGTNTNEVPTNYDRKSELKAFDDTKEGVKGLVDSGITVVPRIFHQPPDQYSINNNFDSEATQFCVPVIDLEGLEFDRPTNRKEIVTKVGEASETWGFFQIVNHGIPIDVLEEIKDGVRGFYEQDTEVKKQFYTRDHFKPVVYNSNFDLHRAPASNWRDTFMCYMAPNPTKPEDMPEVFRYILIEYSKQVTKLGKLLFELLSEALGLKPSHLNDIDCSLGLVLVGHYYPSCPQPELTLGTSKHADSDFITVLLQDHIGGLQVLHQNNWIDVPPVPDALVVNIGDLLQLISNERFKSVEHRVLANRVGPRVSVASFFTTGMQPLGRLYGPIKELLSEDNPPKYRETTIREYNAHFNDKGLDGTSALTHFEL;
CP Cytoplasmic;
MF oxidoreductase activity;
MF ion binding;
BP reproduction;
BP aging;
BP biosynthetic process;
BP developmental maturation;
BP anatomical structure development;
BP secondary metabolic process;
BP response to stress;
BP small molecule metabolic process;
BP lipid metabolic process;
CC intracellular;
CC cell;
CC cytoplasm;
CC organelle;
//
SN 83;
SD Pav_sc0000716.1_g300.1.mk ;
SQ MPARLSDAFKSHPLNLQLKHPDFSSLQELPDSYAWSQNDDQYPSSPGSFGAEQDSVPVIDLSDPNALKLTGHACRTWGVFQVTNHGIPSKLLDNIESAGRSLFSLPVQQKLKAARSPDGISGYGFARISSFFQKLMWSEGFTIVGSPLDHFRQLWPQDYNKFCNIIEEYEKEMKRLAGRLMWLMLGSLGISMEDVKWAGPKGDFKDASAALQLNSYPACPDPDRAMGLAAHTDSTLLTILYQNNTSGLQVLREGTGWVTVPPLPGALVVNVGDLIHILTNGLYPSVLHRAVVNRSRHRLSIAYLYGPPDSVQISPLSKLLGPSQPPLYRPITWNEYLGTKAKHFNKALSSVRLCAPLNALVDVSDHNSVKVG;
CP Mitochondrial;
MF oxidoreductase activity;
MF ion binding;
BP lipid metabolic process;
BP biosynthetic process;
BP small molecule metabolic process;
BP aging;
BP anatomical structure development;
BP secondary metabolic process;
BP reproduction;
BP response to stress;
BP developmental maturation;
CC intracellular;
CC cell;
CC cytoplasm;
CC organelle;
//
SN 84;
SD Pav_sc0000716.1_g380.1.mk ;
SQ MIKYKGPQTNETKLRLPAHTDKNIVTILYQNQVDGLEVQTKDGKWINVKPSPDYFIAMIGDLLYVKTPLRLPIIDFSNQSLTPGTTEWNTVRAQVHNALEEYGCFEALFNKVPSHIRKSIFQSIEELFDLPLQTKLQNVSKKPYHGYVGQYPMVPLYESMGVDDANVYEQVQSLTNTFKTIQSFSEQVSELDQIIRRMILESLGLEKYLEEHLESTNYLLRVMKYKGPQTNETKLGLNAHTDKNIVTILYQNQVDGLEVQTKDGKWINVKPSPDSFIAMIGDSLYAWTNGRLHSPYHRVMMSGNEARYSTGLFSIPKEGYIIKAPEEVVDEDHPLLFKPFDHVQFLGFYYSEAGQRAHSALKTYCGVQDFAFSN;
CP Cytoplasmic;
MF oxidoreductase activity;
MF ion binding;
BP reproduction;
BP lipid metabolic process;
BP biosynthetic process;
BP small molecule metabolic process;
BP anatomical structure development;
BP response to stress;
BP secondary metabolic process;
BP aging;
BP developmental maturation;
CC intracellular;
CC cell;
CC cytoplasm;
CC organelle;
//
SN 85;
SD Pav_sc0000716.1_g390.1.mk ;
SQ MGSETPLRLPVIDFSNQSLTPGTTEWNTVRAQVHNALEEYGCFEALFTKVPSHIRKSIFQSIEELLDLPLQTKLKNVSRKPYRGYAGQSPVMPLYESMGIDGANVYEQVQSLTNTLWPQGNPSFCKTIQSFTEKVSELDQIIRRMILESLGLEKYLEEHLNSTDYLLRVMKYKAPQTNETKLGIPPHTDKNIVTILYQNQVDGLEVQTKDGKWINVKPSSDSFIALIGESLHAWTNGRLHPPIHRVMMNGNEARYSTGLFSAPKEGYIIKAPDEVVDEEHPLLFKPYEHAQFIAFCNSEAGQRGPSALKTYCGVQDLTLST;
CP Cytoplasmic;
CP Nuclear;
MF oxidoreductase activity;
MF ion binding;
BP reproduction;
BP lipid metabolic process;
BP biosynthetic process;
BP small molecule metabolic process;
BP anatomical structure development;
BP response to stress;
BP secondary metabolic process;
BP aging;
BP developmental maturation;
CC intracellular;
CC cell;
CC cytoplasm;
CC organelle;
//
SN 86;
SD Pav_sc0000716.1_g420.1.mk ;
SQ MTNKYEKPLNGYVGQIPKLPLHESLGIDNATNLEETQKFTKLMWPGGNDKFCESAYSFAKVAEELDQMVTRMIFESYGVEKYYDSYVGSISYLLRLLKNRSPQENEPSLGFVAHTDKSFTTILYQNNHVNALEFETRSHEWIRVEFPPSSFIVMAGDALMMCSLV;
CP Cytoplasmic;
MF oxidoreductase activity;
MF ion binding;
BP biosynthetic process;
BP lipid metabolic process;
BP signal transduction;
BP small molecule metabolic process;
BP secondary metabolic process;
BP reproduction;
BP aging;
BP developmental maturation;
BP anatomical structure development;
BP transport;
CC intracellular;
CC cell;
CC cytoplasm;
CC cytoplasmic membrane-bounded vesicle;
CC organelle;
//
SN 87;
SD Pav_sc0000755.1_g180.1.mk ;
SQ MAPIPISSIKVGQIDDVQELRKTKPTIIPERFVRDMAERPTLAPAMPCSSDIPTINFSKLSKGSKDELKSEISQLAAACEHWGFFQSVEHRAVTHKEKDRLSIVTFYAPSYEIELAPMEELVDENNPCKYRRYNHGEYSKHYVTNKLQGKKTLEFAKISNQKLELVNEGPI;
CP Cytoplasmic;
CP Nuclear;
MF oxidoreductase activity;
MF ion binding;
MF methyltransferase activity;
BP aging;
BP anatomical structure development;
BP response to stress;
BP biosynthetic process;
BP secondary metabolic process;
BP lipid metabolic process;
BP small molecule metabolic process;
BP transport;
BP reproduction;
BP developmental maturation;
CC cell wall;
CC intracellular;
CC cell;
CC cytoplasm;
CC plasma membrane;
CC external encapsulating structure;
CC organelle;
//
SN 88;
SD Pav_sc0000759.1_g320.1.mk ;
SQ MAVSPAPVSENPIDFRAPPPSPIASGRRSLVTNDEVLTEYLEHSLQVPDLILPDKFFPKQNSLENPPTIDLLALNLDEFDASLCKVVESIARNGCFQLVNHGISSELVSSVQAAATGIFQVPPEKRAEITRLPDKPYGFEEVHGEEAGSELSEEFVWCRDQDLKLTMERIAPVGYSNFSEKLETLMTDIEKVSGKILPSLLKNSQTKFVYGNDDMVQGKELGTVCCLYKHSQNVLEDEWDSSLRYDVIKMLIRGTDYSHALCLHLCDGSSEFHVYSKKGWVSFTPDKNALVVTTGDQIQAWSGGQYKHVIGRPIFKGEEDCISMAFLYSPPTFISNSQSNKEKTISLGEQAIMAIFLTLVYQFLVYFYRNF;
CP Extracellular;
CP Cytoplasmic;
CP Nuclear;
MF oxidoreductase activity;
MF ion binding;
BP biosynthetic process;
BP response to stress;
BP reproduction;
BP aging;
BP developmental maturation;
BP anatomical structure development;
BP lipid metabolic process;
BP small molecule metabolic process;
BP secondary metabolic process;
BP transport;
CC intracellular;
CC cell;
CC cytoplasm;
CC cytoplasmic membrane-bounded vesicle;
CC organelle;
CC cell wall;
CC plasma membrane;
CC external encapsulating structure;
//
SN 89;
SD Pav_sc0000800.1_g100.1.br ;
SQ MDSSASVVLSSPCAKLPNLEGNHGNIEKGGVAPFIDSAFLQKQSQVPTGFVWPEADLVSAHQELNEPLVDLEGFFKGDVVATENAAKAIRSSCVSHGFFQVTNHGVDLNLIKLADDHLDQFFKLPVEEKAKVKRCPGSPYGYSGSHADRFSAKLPWKETLSFAFHQGPNPVVADFCKSKLGKDFEETGRVYQKYCEAMHNLALSITELLAISLKVDRMHYREFFEDAHSILRCNFYPTCQEPSLSLGTGPHCDPISLTILYQDEVRGLDVFVNNIWQTVRPIQGALVINIGDTFSALTNGMYKSCLHRAVVNSQKERRSMAFFLCPRDDKVVKPPEDLLRIEGMTRKFPDFTWSDFLRFTQYNYRPDETTLQKFSNWLLSADNNKHL;
CP Extracellular;
CP Cytoplasmic;
MF oxidoreductase activity;
MF ion binding;
BP lipid metabolic process;
BP biosynthetic process;
BP small molecule metabolic process;
BP reproduction;
BP anatomical structure development;
BP aging;
BP secondary metabolic process;
BP response to stress;
BP developmental maturation;
CC intracellular;
CC cell;
CC cytoplasm;
CC organelle;
//
SN 90;
SD Pav_sc0000800.1_g110.1.br ;
SQ MAASASVVLPSPRASKDGSRFIDSTYLQKQSHVPSNFKWPEEDVVSAQQELNAPVVDLEGFFKGDIVATENAAKIIRSSCLSHGFFQVTNHRVDADLIQLAYDHVDHIFKLPIEEKIKVQRRPGSPYGYSGAHMD;
CP Cytoplasmic;
CP Mitochondrial;
CP Chloroplast;
MF oxidoreductase activity;
MF ion binding;
MF lyase activity;
MF methyltransferase activity;
BP lipid metabolic process;
BP biosynthetic process;
BP small molecule metabolic process;
BP reproduction;
BP cell morphogenesis;
BP signal transduction;
BP growth;
BP anatomical structure development;
BP response to stress;
BP aging;
BP secondary metabolic process;
CC intracellular;
CC cell;
CC cytoplasm;
//
SN 91;
SD Pav_sc0000800.1_g120.1.br ;
SQ MELLAIGLGVDRMLYREFFEDAVSIMRTNLYPTCQEPNLSLGTGPHCDPNALTILHQDLVGGLDLFVDNKWHMVLPIPGALVINIGDVFADGSRFIDSTYLQKQSHVPSNFIWPEEDVVSAQQELNAPVVDLEGFFKGDVVATENAAKLIRSSCLSHGFFQVTNHRVDADLIQLAYDHVDHFFQASH;
CP Extracellular;
CP Cytoplasmic;
MF oxidoreductase activity;
MF ion binding;
BP lipid metabolic process;
BP biosynthetic process;
BP small molecule metabolic process;
BP reproduction;
BP anatomical structure development;
BP secondary metabolic process;
BP aging;
BP response to stress;
BP developmental maturation;
CC intracellular;
CC cell;
CC cytoplasm;
//
SN 92;
SD Pav_sc0000800.1_g130.1.br ;
SQ MHGLALSIMELLAIGLGVDRMLYREFFEDAVSIMRTNLYPTCQEPNLSLGTGPHCDPNALTILHQDLVGGLDVFVDNKWHKVRPIPGALVINFGDVFAALSNGIYRSCLHRAVVNSHKERRSLVFFMRPRADKLVKPAEELVRTSSQPIDAYLHHAKSLADSLAAINEPVSPKELVTAVLRGLGPDYKMLITTILNFPPLPDFADLRARFLAFDAHAPQFYNYCM;
CP Plasmamembrane;
MF oxidoreductase activity;
MF ion binding;
BP lipid metabolic process;
BP biosynthetic process;
BP small molecule metabolic process;
BP reproduction;
BP anatomical structure development;
BP secondary metabolic process;
BP response to stress;
BP aging;
BP developmental maturation;
CC intracellular;
CC cell;
CC cytoplasm;
CC organelle;
//
SN 93;
SD Pav_sc0000893.1_g200.1.mk ;
SQ MRTETQAPYSTHETMAANTTVIGQQDYDRAQQVKQFDQSKLGVKGLVDSGLTSIPRFFIHPPETLADLRPHTKPQTQQQPIPTIDLSDLHTHRRSSIVQPISCACRTFGFFQITNHGIPSAVLDRTIAGIKAFHEQPTEVKAPFYSREMGTGVSYLSNVDLYSSKAASWRDTLQVRLGPIPAVPEEVPEICRDEIVGWDVEIRRLGEALMELLSEGLGLNAGRLREMTCLGGRVMAAHYYPYCPQSDLTVGLTSHSDPGVLTVVLQDHMGGLQVKHGEDWVDVKPVPGALVINVGDLLQIMSNGEYKSVDHRVLANSNREPRVSTAVFFNPSNREGTYGPLPELVAHEKPPLYREFTFSEFMQRFFNKGLDGKALVNHFEL;
CP Cytoplasmic;
CP Mitochondrial;
MF oxidoreductase activity;
MF ion binding;
BP biosynthetic process;
BP secondary metabolic process;
BP reproduction;
BP aging;
BP developmental maturation;
BP anatomical structure development;
BP response to stress;
BP small molecule metabolic process;
BP lipid metabolic process;
CC intracellular;
CC cell;
CC cytoplasm;
CC organelle;
//
SN 94;
SD Pav_sc0000908.1_g280.1.mk ;
SQ MGEVDPAFIQDPEHRPKLSIIEAEGIPLIDLSPINSIPASDSISELKAIEGLVREIGSACKDWGFFQVINHGVALDKREKIETAARKFFAQPLEEKRKIRRDEKIVVGYYDTEHTKNVRDWKEVFDFVAEKPKLVPASPDPEDKEETEWINQWPENPPELRPACEEYAQEVEKLALKLMGLIALSLGLPEDRFNSYFKDRTSFIRLNHYPPCPSPQLALGVGRHKDGGALTVLAQDDVGGLEVKRKTDGEWIRVKPTPNAYIINVGDVIQVWSNERYESVEHRVMVNSEKERFSIPFFLSPAHYTQVKPLEELTDERNPAKYKPYRWGKFITHRKLSNFKKLSTENIQIYHFRVLE;
CP Cytoplasmic;
MF oxidoreductase activity;
MF ion binding;
BP reproduction;
BP lipid metabolic process;
BP biosynthetic process;
BP small molecule metabolic process;
BP anatomical structure development;
BP secondary metabolic process;
BP aging;
BP response to stress;
BP developmental maturation;
CC intracellular;
CC cell;
CC cytoplasm;
CC organelle;
//
SN 95;
SD Pav_sc0000909.1_g740.1.mk ;
SQ MDPTMTSPSGITDFVISKGNGVKGLSEMGLKSLPKQFIQPLEERISTASFGIKNSEESVPIIDMSNWDDPKVAEAICSAAEKWGFFQLVNHGVPIEVLENVKEATHRFFELPAEEKSKNLKAHSRSNNVRFGTSFSPQAEKALEWKDYLSLFYVSEDEASALWPPACK;
CP Cytoplasmic;
CP Chloroplast;
MF oxidoreductase activity;
MF ion binding;
BP response to stress;
BP biosynthetic process;
BP secondary metabolic process;
BP small molecule metabolic process;
BP reproduction;
BP aging;
BP developmental maturation;
BP anatomical structure development;
BP lipid metabolic process;
CC intracellular;
CC cell;
CC cytoplasm;
//
SN 96;
SD Pav_sc0000910.1_g850.1.mk ;
SQ SVVDTLVRPQSCFLLFGRYICIQFSFNIVSENIEHPRSEENPSDSSLWPQPLISIMDSDPPFHKAYKTLFDKTADKATATIINSNSNNKDREEMLQLVIVEECDLPLIDLRRLELGEREREECKSEIARASQDWGFFQVVNHGVSGGLLQKMKIEQEKVFKQSFDKKSQEDKYLNFSAGSYRWGTPSATCLRQLAWSEAFHIPLKDISTSSAAGLDYNPSREIGSQVDIFPSKLFAQHAWSNNVYKSVQHRVVTNLAVERFSTAYFLCPSYETVIQSCREPSVYRKFSFGEYRRQVQEDVKMLGSKIGLPRFVV;
CP Nuclear;
MF oxidoreductase activity;
MF ion binding;
MF lyase activity;
MF methyltransferase activity;
BP lipid metabolic process;
BP biosynthetic process;
BP small molecule metabolic process;
BP response to stress;
BP reproduction;
BP aging;
BP developmental maturation;
BP anatomical structure development;
BP secondary metabolic process;
CC cell wall;
CC cell;
CC plasma membrane;
CC external encapsulating structure;
CC intracellular;
CC cytoplasm;
//
SN 97;
SD Pav_sc0001009.1_g400.1.mk ;
SQ MESSDNFFHEASYLDQEGQFRTSRVPVVQEIARRGIKHLPKRFARVYSQHNRDPVTSFLADDVSEFLPSVSMANLRARFKPEDRAQELAKLASGARAWGMFVIKDHGVPWSVLQGVRDVVKEFFGLSFEEKKASVGSYVSVDNMGYGRNFVKSEDQPLDWIDRVTMKAAPAGATQGLHVWPQRPANFRHAIEQYVAEARSILNDLLDALAEALLLERHAFLQNFDPNESEINVRVNYYPPCPRPDLALGLTPHSDASALTLLMQFDPGAAGGLQVLKDMKWVSVTWPPEALLVNVGDLLEIMSNGRLKSPWHRVVTQMDIDRFSVALFYNPSPQTEIEPIRDCSSSDEEYKK;
CP Cytoplasmic;
MF oxidoreductase activity;
MF ion binding;
BP aging;
BP anatomical structure development;
BP biosynthetic process;
BP secondary metabolic process;
BP small molecule metabolic process;
BP reproduction;
BP developmental maturation;
BP response to stress;
BP lipid metabolic process;
CC intracellular;
CC cell;
CC cytoplasm;
CC organelle;
[truncated: 892 more rows]

## Sheet: Percentage of all functions 
Gox gene family
Biological processes		Cellular components		Molecular functions		Subcellar localization
aging:10.57%;		cell wall:0.92%;		oxidoreductase activity:48.45%;		Extracellular:3;
anatomical structure development:11.07%;		intracellular:25.97%;		ion binding:48.45%;		Cytoplasmic:101;
biosynthetic process:11.19%;		plasma membrane:1.02%;		methyltransferase activity:2.50%;		Mitochondrial:8;
secondary metabolic process:11.01%;		cell:25.97%;		ligase activity:0.24%;		Nuclear:21;
small molecule metabolic process:11.19%;		cytoplasm:25.97%;		lyase activity:0.36%;
response to stress:10.78%;		cytoplasmic membrane-bounded vesicle:0.90%;
reproduction:10.76%;		organelle:18.00%;
lipid metabolic process:11.03%;		nucleus:0.22%;
developmental maturation:10.36%;		external encapsulating structure:0.92%;
transport:0.77%;		endoplasmic reticulum:0.10%;
cell morphogenesis:0.30%;
growth:0.30%;
signal transduction:0.40%;
cellular protein modification process:0.07%;
cell death:0.07%;
catabolic process:0.07%;
neurological system process:0.07%;
