# Supplementary material for: Evolutionary and Integrative Analysis of Gibberellin-Dioxygenase Gene Family and Their Expression Profile in Three Rosaceae Genomes (F. vesca, P. mume, and P. avium) Under Phytohormone Stress
Source: Front Plant Sci. 2022 Jul 7;13:942969. doi: 10.3389/fpls.2022.942969 (PMC9302438; doi:10.3389/fpls.2022.942969)
Supplement: Supplementary Figure 1 — Pie chart percentage of cis element in sweet cherry (Prunus avium L.). [file Data_Sheet_1.zip › Table 6.XLSX]

## Sheet: ci-elements
	Table. S6 Cis- acting elements of GAox gene family in Prunus avium
Gene ID	CGTCA-motif	LTR	GARE-motif	ABRE	TC-rich repeats	TCA-element	P-box	TGA-element	MBS	Box 4	ARE	TGACG	TGACG-motif	G-Box	O2-site	CAAT-box	TATC-box	circadian	AuxRR-core
Pav_sc0000800.1_g100.1.br	1	1	1						3		3	1			1	47
Pav_sc0002327.1_g130.1.br			1						1		2				2	18		1
Pav_sc0002327.1_g090.1.br									1		1				2	22		2
Pav_sc0002327.1_g100.1.br			1						1		2				2	23		1
Pav_sc0001405.1_g250.1.mk	1	1									2	1				20
Pav_sc0001217.1_g060.1.mk					2				4						2	30
Pav_sc0001217.1_g040.1.mk		2			1	1			1		1				1	18
Pav_sc0001925.1_g130.1.mk	1	2		2				1	1		2		1			16
Pav_sc0000908.1_g280.1.mk					2						1				1	13
Pav_sc0001217.1_g030.1.mk					2						1				1	12
Pav_sc0001217.1_g050.1.mk	2	1			1	1						2			1	17
Pav_sc0001046.1_g440.1.mk	2			1							2		2		2	16
Pav_sc0000800.1_g130.1.br									1							13
Pav_sc0000195.1_g960.1.mk	1											1			1	13
Pav_sc0000072.1_g640.1.mk			1						1		1					12
Pav_sc0000702.1_g200.1.mk	1			1				1	1		1		1	2		23
Pav_sc0000465.1_g780.1.br		1				1				1	3					24
Pav_sc0000716.1_g300.1.mk	1						1		1			1			2	21
Pav_sc0000704.1_g020.1.mk	4			4			1		1				4		3	8
Pav_sc0000465.1_g880.1.br		2						1			2					26		1
Pav_sc0000465.1_g590.1.mk								1	1	2	2					25
Pav_sc0000107.1_g100.1.mk				2			1								1	21
Pav_sc0001289.1_g260.1.mk	1				1	1	2		2		1		1		1	14
Pav_sc0000465.1_g550.1.mk	1						1	1	1		3		1			20
Pav_sc0000030.1_g1320.1.mk	1									1	1	1			1	24
Pav_sc0000030.1_g1340.1.mk	2								2			2			1	13
Pav_sc0000027.1_g350.1.br				2												23			1
Pav_sc0000119.1_g060.1.mk	1					1					1	1				21
Pav_sc0000044.1_g550.1.mk				2		3	1		1		1					34		1
Pav_sc0001239.1_g050.1.mk								1								21		1
Pav_sc0001909.1_g040.1.br				2				1								21		1
Pav_sc0000030.1_g1310.1.mk	2			1					1	2	1		2		3	12
Pav_sc0001239.1_g010.1.br								1								25		1	1
Pav_sc0000714.1_g430.1.br				1					1							22			1
Pav_sc0000119.1_g070.1.br						1					1					20
Pav_sc0000119.1_g020.1.br	5						1	1			1		4			24
Pav_sc0000583.1_g350.1.br	1			6					2	1	1		1	2		14
Pav_sc0000583.1_g330.1.mk				3						1	2			1		12
Pav_sc0000027.1_g340.1.mk	1			2				1				1			1	19	2		1
Pav_sc0000583.1_g300.1.br				7				1	2	1	1			2		11
Pav_sc0001217.1_g010.1.mk	1	1				1						1				9
Pav_sc0000200.1_g120.1.mk									1						1	17
Pav_sc0000119.1_g030.1.br	2			1				1	1		4	2				37	1
Pav_sc0001345.1_g040.1.mk		1		2				1	1		1				1	14
Pav_co4073961.1_g010.1.br	1			2				1	1		3	1				34	1
Pav_sc0001909.1_g090.1.br								1								16		1	1
Pav_sc0000638.1_g630.1.mk	1			5			2		2		2		1	2		20
Pav_sc0003135.1_g610.1.mk	1			3	3								1			24
Pav_sc0001217.1_g200.1.mk	1							1					1			13		1
Pav_sc0000583.1_g270.1.mk				3		1			2	1				2		12
Pav_sc0000893.1_g200.1.mk	2	1		5					1		1		2	1	2	18			2
Pav_sc0001258.1_g160.1.mk	2			6			2		6	2	1		2	2	3	34
Pav_sc0000583.1_g550.1.mk				1						1						8
Pav_sc0000102.1_g420.1.mk				2					1		1				1	18
Pav_sc0000714.1_g280.1.br											1		1	1		21	2		1
Pav_sc0000027.1_g430.1.br				2					1		2					16	2		1
Pav_sc0000800.1_g120.1.br				2					1		1			2		8
Pav_sc0000583.1_g380.1.br		1		1							1		1	1		17
Pav_sc0000027.1_g410.1.br	1			1					1		2	1	1			14	2		1
Pav_sc0000027.1_g450.1.br	2						1	1			2		2			13
Pav_sc0000195.1_g040.1.mk				2	1		1	1	1		2					15
Pav_sc0001009.1_g400.1.mk		1		2				1						1		16
Pav_sc0002206.1_g310.1.mk	2			2					1				2		1	23	1		1
Pav_sc0000714.1_g330.1.br			2	2							1				1	16	2		1
Pav_sc0000212.1_g1660.1.mk											1		1			16
Pav_sc0000119.1_g010.1.mk											1		1			17
Pav_sc0000714.1_g410.1.br	1								1						1	19			1
Pav_sc0000549.1_g730.1.mk	2											2	1			22
Pav_sc0001258.1_g090.1.mk				2							2					9
Pav_sc0000716.1_g380.1.mk	1			2					1		7		1		1	25	1
Pav_sc0000143.1_g510.1.mk	1			2								2				17			1
Pav_sc0000716.1_g390.1.mk	1	1							1		4		1		1	17
Pav_sc0001725.1_g080.1.br	2												2			16		1
Pav_sc0001991.1_g220.1.mk	1	2			1				2		1		2			8			1
Pav_co4047603.1_g010.1.mk	3			2							4		3		1	38			1
Pav_sc0000379.1_g010.1.mk	2			2		1				2	3		2	1		16		1	1
Pav_co3998869.1_g010.1.mk	8								3				1			11
Pav_sc0000379.1_g050.1.br	1					2							1			14
Pav_sc0000212.1_g800.1.mk		1		4					1				1	1	1	23
Pav_sc0000095.1_g1690.1.mk				4					6						5	26
Pav_sc0000714.1_g350.1.br															1	7			1
Pav_sc0000431.1_g110.1.br	3							1		1			2		1	29
Pav_co4036383.1_g010.1.mk	3						1		2		1				2	8
Pav_sc0000800.1_g110.1.br			1	1					1		1		1		1	5
Pav_sc0000027.1_g380.1.br	1	1							1			1	1			10			1
Pav_sc0000379.1_g070.1.br	1		1						1				1	1	1	17
Pav_sc0000583.1_g620.1.br							1									6
Pav_sc0000024.1_g340.1.br				2		2							1			18
Pav_sc0000909.1_g740.1.mk		1														6	1
Pav_sc0001429.1_g110.1.mk	1				1	1					2		1			14
Pav_sc0000024.1_g290.1.mk	1								3		2	1				18
Pav_sc0000379.1_g060.1.mk		1		3			2						1			11
Pav_sc0001263.1_g060.1.mk	2								2		1		2		1	11
Pav_sc0001909.1_g120.1.br				1		1										15		1
Pav_sc0001280.1_g320.1.br																3
Pav_sc0004383.1_g170.1.mk		1					2				3		1		1	11
Pav_sc0001467.1_g030.1.mk									1	1	1					20
Pav_sc0001258.1_g080.1.mk	1			2							2					10
Pav_sc0000119.1_g050.1.br	1			1	1								1	1		11
Pav_sc0002001.1_g060.1.mk		1		2			2		3		2					13
Pav_sc0000024.1_g280.1.br									2	1	1					17
Pav_sc0000409.1_g310.1.mk	1								1		1					17
Pav_sc0001258.1_g060.1.mk				1		1				1	2			1	2	16
Pav_sc0000549.1_g850.1.mk											1					14		1	1
Pav_sc0000409.1_g220.1.mk	1								1		1					18
Pav_sc0000024.1_g270.1.mk	1								1	1	1	1	1			19
Pav_sc0000652.1_g1120.1.mk									2	1						8
Pav_sc0003880.1_g060.1.mk		1				1		1								12
Pav_sc0000138.1_g540.1.mk	1			2						1	1		1			9
Pav_sc0001583.1_g430.1.mk				2												17
Pav_sc0000410.1_g210.1.mk		1		1		1					1		1			11
Pav_sc0000095.1_g1110.1.mk	1										1		1			13
Pav_sc0007218.1_g040.1.mk	1						1				1	1	1			9
Pav_sc0000549.1_g720.1.mk															1	28
Pav_sc0000027.1_g400.1.mk				2					1		2					7	2
Pav_sc0000583.1_g400.1.mk										1						12
Pav_co3999273.1_g010.1.mk																6
Pav_sc0000549.1_g700.1.mk	1				1								1			9
Pav_sc0000491.1_g490.1.mk	1	1		1			2	1		1	2		1		2	25		1
Pav_sc0000143.1_g470.1.mk	2			5	1		1	1					2	1	2	9
Pav_sc0000583.1_g460.1.mk		1						1	2		3				1	32
Pav_sc0001243.1_g300.1.mk											1	3	3	1		11			1
Pav_sc0003138.1_g240.1.mk	3			2												11
Pav_sc0000367.1_g290.1.mk	1									2	1		1			16
Pav_sc0000055.1_g550.1.mk	1			1				1	1				1	1	1	12
Pav_sc0001280.1_g300.1.mk	1	1				1					1		3		2	11
Pav_sc0001280.1_g310.1.mk	6	1		1					1		1	6			3	15
Pav_sc0000113.1_g730.1.mk																13
Pav_sc0000379.1_g020.1.mk						3										6
Pav_sc0001252.1_g020.1.br						1										6
Pav_sc0000493.1_g020.1.br	2												2			18
Pav_sc0000027.1_g360.1.br											1					13
Pav_sc0000716.1_g420.1.mk																8			1
Pav_co4017001.1_g010.1.br	2			2		1		1			1		2		1	7
Pav_sc0000759.1_g320.1.mk		1		1	1	1			1			1			1	15
Pav_sc0001084.1_g100.1.mk									1							7	1	1
Pav_sc0000755.1_g180.1.mk					1		1									9
Pav_sc0002206.1_g340.1.mk										1						8
Pav_sc0000910.1_g850.1.mk						1		1	1						1	14
Pav_sc0000027.1_g390.1.mk	1			4				1				1		2		8

## Sheet: functions
cis-elements	Functions
CGTCA-motif	cis-acting regulatory element involved in the MeJA-responsiveness
LTR	cis-acting element involved in low-temperature responsiveness
GARE-motif	gibberellin-responsive element
ABRE	cis-acting element involved in the abscisic acid responsiveness
TC-rich repeats	cis-acting element involved in defense and stress responsiveness
TCA-element	cis-acting element involved in salicylic acid responsiveness
P-box	gibberellin-responsive element
TGA-element	auxin-responsive element
MBS	MYB binding site involved in drought-inducibility
Box 4	part of a conserved DNA module involved in light responsiveness
ARE	cis-acting regulatory element essential for the anaerobic induction
TGACG	cis-acting regulatory element involved in the MeJA-responsiveness
TGACG-motif	cis-acting regulatory element involved in the MeJA-responsiveness
G-Box	cis-acting regulatory element involved in light responsiveness
O2-site	cis-acting regulatory element involved in zein metabolism regulation
CAAT-box	cis-acting element in promoter and enhancer regions
TATC-box	Gibberellin-responsiveness
circadian	circadian control
AuxRR-core	Auxin responsiveness
