# Supplementary material for: Evolutionary and Integrative Analysis of Gibberellin-Dioxygenase Gene Family and Their Expression Profile in Three Rosaceae Genomes (F. vesca, P. mume, and P. avium) Under Phytohormone Stress
Source: Front Plant Sci. 2022 Jul 7;13:942969. doi: 10.3389/fpls.2022.942969 (PMC9302438; doi:10.3389/fpls.2022.942969)
Supplement: Supplementary Figure 1 — Pie chart percentage of cis element in sweet cherry (Prunus avium L.). [file Data_Sheet_1.zip › Table 7.XLSX]

## Sheet: Sheet1
	Table S7. RNA-Seq data of Sweet Cherry on different bud dormancy stages
Gene ID	Organogenesis	Paradormancy	Endodormancy	Ecodormancy	Dormancy Release
Pav_sc0000044.1_g550.1.mk	2494.88	841.151	356.683	376.906	442.914
Pav_sc0000107.1_g100.1.mk	1292.29	592.431	327.898	516.604	355.649
Pav_sc0000465.1_g590.1.mk	280.556	207.119	160.065	56.8855	32.0195
Pav_sc0002206.1_g310.1.mk	153.036	186.792	215.958	192.746	48.0114
Pav_sc0000908.1_g280.1.mk	86.2849	70.2237	98.5333	51.9281	44.2352
Pav_sc0001217.1_g030.1.mk	75.8383	56.3442	68.2103	43.7117	28.6228
Pav_sc0000755.1_g180.1.mk	74.9926	48.5549	63.2117	49.9132	28.6882
Pav_sc0000465.1_g550.1.mk	66.2496	81.735	71.9067	21.04	49.8275
Pav_sc0000465.1_g780.1.br	62.5718	75.589	57.9217	15.8165	18.4441
Pav_sc0000030.1_g1310.1.mk	37.0646	120.984	110.846	206.646	329.355
Pav_sc0000893.1_g200.1.mk	32.7054	15.4492	27.0147	7.03961	22.4265
Pav_sc0003135.1_g610.1.mk	26.8764	22.4469	17.9437	0.0764775	13.4612
Pav_sc0001217.1_g200.1.mk	25.5996	7.16905	8.13609	0.217655	0.513307
Pav_sc0000465.1_g880.1.br	21.859	19.5762	19.3095	14.5469	13.895
Pav_sc0000119.1_g010.1.mk	21.0291	19.2867	20.7229	3.6827	5.00744
Pav_sc0000119.1_g020.1.br	20.6782	10.6153	12.5032	2.33434	1.57924
Pav_sc0001217.1_g010.1.mk	19.9999	19.3163	14.9838	4.15195	8.15004
Pav_sc0001217.1_g060.1.mk	19.4145	10.7152	12.5473	7.83005	13.2287
Pav_sc0001217.1_g050.1.mk	19.1934	16.7932	23.4571	12.8616	23.1925
Pav_sc0000212.1_g800.1.mk	18.0131	27.7641	20.9646	27.9462	11.0422
Pav_sc0003138.1_g240.1.mk	17.2989	62.6934	78.7589	1.15327	18.0847
Pav_sc0001263.1_g060.1.mk	16.4388	13.9201	17.0208	6.99951	7.32166
Pav_sc0000549.1_g700.1.mk	15.1102	17.3935	21.1642	0.556997	3.58389
Pav_sc0000583.1_g350.1.br	14.1688	8.20788	5.52623	3.15211	9.39131
Pav_sc0000200.1_g120.1.mk	11.7353	10.6566	8.15127	14.4594	7.80952
Pav_sc0000113.1_g730.1.mk	10.674	13.1028	12.1248	20.7825	13.3551
Pav_sc0007218.1_g040.1.mk	10.2144	11.179	14.3333	16.6365	7.92039
Pav_sc0000119.1_g050.1.br	8.70802	3.20399	4.26879	1.54507	2.88946
Pav_sc0001217.1_g040.1.mk	8.40409	5.58536	9.34397	4.99765	8.61263
Pav_sc0000431.1_g110.1.br	8.1696	3.82738	5.27104	3.87048	1.11262
Pav_sc0000095.1_g1690.1.mk	7.92104	9.50484	9.83684	7.91677	3.96997
Pav_sc0000030.1_g1340.1.mk	7.71416	8.87965	10.3828	89.6689	49.8051
Pav_sc0000027.1_g350.1.br	7.45562	7.69818	7.20581	3.70207	3.38532
Pav_sc0000119.1_g030.1.br	7.43476	4.42057	5.03577	1.76231	1.9983
Pav_sc0001084.1_g100.1.mk	6.70801	7.24693	16.5842	53.3423	1.75813
Pav_sc0000367.1_g290.1.mk	6.63549	5.88258	13.8892	21.7205	6.59569
Pav_sc0001345.1_g040.1.mk	6.56442	5.94081	6.01406	6.25488	4.62402
Pav_sc0001239.1_g050.1.mk	5.6283	2.51534	3.08063	0	0.235953
Pav_sc0000072.1_g640.1.mk	5.60689	3.27278	5.29966	9.15638	6.61366
Pav_co4073961.1_g010.1.br	5.33774	2.35102	3.13036	0	0.639498
Pav_sc0000119.1_g060.1.mk	4.59125	3.21923	5.30495	3.47954	1.187
Pav_sc0000409.1_g310.1.mk	4.37661	4.38941	3.24844	2.61161	1.31102
Pav_sc0001583.1_g430.1.mk	4.17087	8.38544	6.70765	7.0821	3.36733
Pav_sc0001009.1_g400.1.mk	3.51212	0.923516	0.231616	0.739757	0.0373571
Pav_sc0001909.1_g040.1.br	3.39487	1.82522	0.753396	0.308363	0.304211
Pav_sc0000138.1_g540.1.mk	3.33502	12.0595	21.6913	10.4218	5.05082
Pav_sc0000143.1_g470.1.mk	3.07696	3.5065	3.5545	1.82866	5.14938
Pav_sc0001405.1_g250.1.mk	2.47477	18.6328	9.40051	2.85129	1.19623
Pav_sc0000714.1_g430.1.br	2.09193	3.98096	3.28211	0.392649	0.383727
Pav_sc0000410.1_g210.1.mk	2.01553	2.70318	1.62724	0.331207	0.64948
Pav_sc0002206.1_g340.1.mk	2.00194	0.637716	0.143257	0	0
Pav_sc0000027.1_g340.1.mk	1.9159	2.22606	2.14605	1.66614	1.08425
Pav_sc0000119.1_g070.1.br	1.88569	0.705584	0.650607	0.889216	0.206434
Pav_sc0000714.1_g280.1.br	1.7328	0.698199	1.14922	0.313865	0.290221
Pav_sc0000027.1_g410.1.br	1.72562	2.11125	2.07828	0.202856	0.0816515
Pav_sc0000652.1_g1120.1.mk	1.36521	1.17639	0.823162	0.0688423	0.161317
Pav_sc0000095.1_g1110.1.mk	1.3267	2.4748	2.99893	3.35622	4.71349
Pav_sc0000910.1_g850.1.mk	1.0566	8.20724	20.064	1.13619	48.664
Pav_sc0001258.1_g090.1.mk	0.961402	2.51648	2.17452	2.15613	1.29226
Pav_sc0000583.1_g300.1.br	0.905353	0.369057	0.128556	0.27805	0.192224
Pav_sc0000212.1_g1660.1.mk	0.852912	0.766015	0.385808	0.486428	0.221661
Pav_sc0000055.1_g550.1.mk	0.841118	0.630277	0.785042	1.60352	2.32789
Pav_co4017001.1_g010.1.br	0.805005	0.194508	0.668569	0.421692	0
Pav_sc0000714.1_g330.1.br	0.66127	0.141763	0.60972	0.1112	0.2111
Pav_sc0000583.1_g330.1.mk	0.654788	0.280993	0.194721	0.250049	0.992149
Pav_sc0001243.1_g300.1.mk	0.611069	0.698184	0.525753	0.330136	0.103411
Pav_sc0000759.1_g320.1.mk	0.606364	1.28245	0.696712	2.08299	0.808339
Pav_sc0001909.1_g090.1.br	0.604777	0.0699853	0.686051	0	0.197913
Pav_sc0000027.1_g390.1.mk	0.571187	0.970074	1.47542	0.755178	0.513648
Pav_sc0000549.1_g730.1.mk	0.568939	1.00311	0.735328	0.126244	0.295958
Pav_sc0000195.1_g960.1.mk	0.567967	3.45981	23.3549	1.9413	1.33228
Pav_sc0000909.1_g740.1.mk	0.517216	2.15671	2.11449	0.644924	0.176136
Pav_sc0000638.1_g630.1.mk	0.456277	1.492	1.37607	1.10046	1.8216
Pav_sc0000714.1_g410.1.br	0.414415	0.844768	1.11153	0.125035	0.222589
Pav_sc0001280.1_g300.1.mk	0.386588	0.509605	0.249683	0.1111	0.132802
Pav_sc0001258.1_g160.1.mk	0.380932	2.17457	4.14578	2.94109	58.208
Pav_sc0003880.1_g060.1.mk	0.369616	0.973646	1.59157	0.453073	0.127114
Pav_sc0001258.1_g060.1.mk	0.264932	0.148779	0.171195	0.320838	0.321118
Pav_sc0000409.1_g220.1.mk	0.249602	0.368975	0.512269	0.559578	0.310829
Pav_sc0000024.1_g290.1.mk	0.242078	0.0905282	0	0	0
Pav_sc0000102.1_g420.1.mk	0.232069	0	0.0999832	0.599958	0.0805435
Pav_sc0000030.1_g1320.1.mk	0.226603	0.169354	0.29289	0.468369	0.472052
Pav_sc0001725.1_g080.1.br	0.209601	0.0589965	0.13542	0	0.0636497
Pav_sc0000716.1_g300.1.mk	0.201517	0.827311	1.30243	0.346103	0.210249
Pav_sc0000583.1_g460.1.mk	0.191384	0.534196	0.247433	0.122451	0.0250568
Pav_sc0000143.1_g510.1.mk	0.19008	1.0685	0.245638	1.08771	0.0986067
Pav_sc0000379.1_g070.1.br	0.152497	0.0864552	0.196936	0	0.0782127
Pav_sc0000704.1_g020.1.mk	0.147593	0.165415	0.333848	0.762197	0.615134
Pav_sc0000800.1_g100.1.br	0.128574	0.107924	0	0.0330909	0
Pav_sc0000024.1_g340.1.br	0.0806928	0.271585	0.0521462	0.0835406	0
Pav_sc0000024.1_g270.1.mk	0.0801168	0.134812	0.103549	0.373176	0
Pav_sc0000027.1_g450.1.br	0.000359881	0.000805244	0	0.243842	0.465158
Pav_co4047603.1_g010.1.mk	5.73847e-05	6.8077	0.256467	32.6753	50.9265
Pav_sc0001991.1_g220.1.mk	0	0.518731	0.787743	0	0.0782127
Pav_sc0001280.1_g320.1.br	0	0.510257	0.347172	0.19209	0
Pav_sc0002001.1_g060.1.mk	0	0.257188	0.118315	0.190278	0
Pav_sc0001925.1_g130.1.mk	0	0.192683	0.0889566	0.283832	1.25611
Pav_sc0001046.1_g440.1.mk	0	0.124475	0.956995	2.75319	0.46285
Pav_sc0000716.1_g420.1.mk	0	0.100405	0	0.472203	0
Pav_sc0001909.1_g120.1.br	0	0.091221	0.0809504	0.0622377	0
Pav_sc0000027.1_g380.1.br	0	0.0687775	0.0787155	0	0
Pav_sc0000493.1_g020.1.br	0	0.0622421	0	0	0
Pav_sc0000195.1_g040.1.mk	0	0.0531966	0	4.23346	0
Pav_sc0000024.1_g280.1.br	0	0.0451001	0.0519595	0.249699	0.0836655
Pav_sc0001280.1_g310.1.mk	0	0.0447756	0.0515903	0.0413125	0
Pav_sc0000583.1_g380.1.br	0	0.0388979	0	0.358162	0.0724348
Pav_sc0000702.1_g200.1.mk	0	0.0373792	0.0431562	0.378396	0
Pav_co3998869.1_g010.1.mk	0	0	0.167415	0.0682334	0
Pav_sc0000583.1_g270.1.mk	0	0	0.0607986	0.141847	0
Pav_sc0000379.1_g010.1.mk	0	0	0.0586795	0.0471726	0
Pav_sc0000491.1_g490.1.mk	0	0	0.04982	0	0
Pav_sc0001239.1_g010.1.br	0	0	0	0.267482	0
Pav_sc0000379.1_g060.1.mk	0	0	0	0.104359	0
Pav_co4036383.1_g010.1.mk	0	0	0	0.0845534	0
Pav_sc0001467.1_g030.1.mk	0	0	0	0.0416166	0.0418328
Pav_sc0000583.1_g620.1.br	0	0	0	0	0.276612
Pav_sc0002327.1_g130.1.br	0	0	0	0	0
Pav_sc0002327.1_g090.1.br	0	0	0	0	0
Pav_sc0002327.1_g100.1.br	0	0	0	0	0
Pav_sc0000800.1_g130.1.br	0	0	0	0	0
Pav_sc0001289.1_g260.1.mk	0	0	0	0	0
Pav_sc0000583.1_g550.1.mk	0	0	0	0	0
Pav_sc0000027.1_g430.1.br	0	0	0	0	0
Pav_sc0000800.1_g120.1.br	0	0	0	0	0
Pav_sc0000716.1_g380.1.mk	0	0	0	0	0
Pav_sc0000716.1_g390.1.mk	0	0	0	0	0
Pav_sc0000379.1_g050.1.br	0	0	0	0	0
Pav_sc0000714.1_g350.1.br	0	0	0	0	0
Pav_sc0000800.1_g110.1.br	0	0	0	0	0
Pav_sc0001429.1_g110.1.mk	0	0	0	0	0
Pav_sc0004383.1_g170.1.mk	0	0	0	0	0
Pav_sc0001258.1_g080.1.mk	0	0	0	0	0
Pav_sc0000549.1_g850.1.mk	0	0	0	0	0
Pav_sc0000549.1_g720.1.mk	0	0	0	0	0
Pav_sc0000027.1_g400.1.mk	0	0	0	0	0
Pav_sc0000583.1_g400.1.mk	0	0	0	0	0
Pav_co3999273.1_g010.1.mk	0	0	0	0	0
Pav_sc0000379.1_g020.1.mk	0	0	0	0	0
Pav_sc0001252.1_g020.1.br	0	0	0	0	0
Pav_sc0000027.1_g360.1.br	0	0	0	0	0
