# Supplementary material for: Evolutionary and Integrative Analysis of Gibberellin-Dioxygenase Gene Family and Their Expression Profile in Three Rosaceae Genomes (F. vesca, P. mume, and P. avium) Under Phytohormone Stress
Source: Front Plant Sci. 2022 Jul 7;13:942969. doi: 10.3389/fpls.2022.942969 (PMC9302438; doi:10.3389/fpls.2022.942969)
Supplement: Supplementary Figure 1 — Pie chart percentage of cis element in sweet cherry (Prunus avium L.). [file Data_Sheet_1.zip › Table 1.XLSX]

## Sheet: Primers lists
Table.S1 List of Primers used in qRT-PCR analysis
Pav_sc0001258.1_g160.1.mk	F	TGTTACCCGGCCTGTCCTGA
	R	GTGATGGCACCGAGTACGGG
Pav_sc0007218.1_g040.1.mk	F	TGGGTGATGCGGCTCATTGG
	R	CACTCGCCCGAACGGTTTCT
Pav_sc0000095.1_g1110.1.mk	F	TCGTCAGGGCTTGTGAGGAGT
	R	GCCAAAACCCTGTGCCTCAC
Pav_sc0000800.1_g100.1.br	F	TTGGCCTGAGGCAGACTTGG
	R	GCCATAAGGGCTACCAGGGC
Pav_sc0000379.1_g020.1.mk	F	AGCACTGTCGCAGTCCTCAG
	R	TGTTCTATCTGCAGCCCCGC
Pav_sc0001217.1_g200.1.mk	F	AGAAAGCTTGGGGTTGGGGC
	R	TGAGGAGGGTGACAAGGCCA
Pav_sc0001909.1_g040.1.br	F	TTGGTGAATGCTGCTCCGGG
	R	TGGGGCTTGGCCTTCTCTCT
Pav_sc0001009.1_g400.1.mk	F	ACCCAAGGGCTCCACGTTTG
	R	GAGGGCGCTGGCATCAGAAT
Pav_sc0000465.1_g550.1.mk	F	TGGCCATGGCGAGGTCATTG
	R	GCGCGTCAGGAACAATGGGA
Pav_sc0000652.1_g1120.1.mk	F	AGGACCTGCATGGCCACAAC
	R	ACCATTTCCTCTGGCACCCC
Pav_sc0000212.1_g800.1.mk	F	TAGAACGCTGGAGCAACGGC
	R	CGCTGGCTCAGGTAAGTCCG
Pav_sc0003880.1_g060.1.mk	F	CGCGGCACCGACAAAAAGAG
	R	GACGGCCTCGGGTTGACAAA
Pav_sc0000714.1_g430.1.br	F	TCTGGGGACAAGCAAGCACG
	R	TCGCCAGTACCCTGTGCTCT
